# Supplementary material for: Comparison of Two Simplified Versions of the Gielis Equation for Describing the Shape of Bamboo Leaves
Source: Plants (Basel). 2022 Nov 11;11(22):3058. doi: 10.3390/plants11223058 (PMC9699164; doi:10.3390/plants11223058)
Supplement: Supplementary file 1 [file plants-11-03058-s001.zip]

Archive with 1 entries (1 files):
- plants-1976849-supplementary.xlsx
