# Supplementary material for: Comparison of Two Simplified Versions of the Gielis Equation for Describing the Shape of Bamboo Leaves
Source: Plants (Basel). 2022 Nov 11;11(22):3058. doi: 10.3390/plants11223058 (PMC9699164; doi:10.3390/plants11223058)
Supplement: Supplementary file 1 [file plants-11-03058-s001.zip › plants-1976849-supplementary.xlsx]

## Sheet: Table S1
Table S1. The estimated values of parameters and goodness of fit using the SGE-1 to fit empirical leaf boundary data
Code	x0	y0	theta	a	n1	Length (cm)	Width (cm)	Area (cm2)	RSS	Sample Size	RMSE	r.sq
1-001	0.968424	0.909738	0.80713	10.6881	0.0585293	10.8003	1.85111	14.3886	111.609	2000	0.23623	0.993946
1-002	0.64281	0.603911	0.790098	11.4192	0.0593022	11.6083	2.02185	16.7574	97.5981	2000	0.220905	0.99547
1-003	0.837632	0.728316	0.81074	11.2976	0.0540343	11.3595	1.84809	14.7269	69.228	2000	0.186048	0.996631
1-004	0.753163	0.921273	0.779522	10.6663	0.0649186	11.0939	2.13281	16.0869	81.4313	2000	0.201781	0.995828
1-005	0.522556	0.735885	0.783765	11.1204	0.0460567	11.3988	1.66218	12.505	141.797	2000	0.266268	0.993316
1-006	0.869506	0.970712	0.753635	11.8807	0.0596213	12.0513	2.07716	18.2723	118.357	2000	0.243267	0.994884
1-007	1.19413	1.07673	0.781551	10.2351	0.0586991	10.2374	1.7727	13.2241	76.4969	2000	0.195572	0.995445
1-008	0.643056	0.787998	0.782996	11.0592	0.0567879	11.1447	1.89537	14.9534	99.2662	2000	0.222785	0.994958
1-009	1.01632	0.981868	0.773173	13.2907	0.0364576	13.2082	1.43396	13.8307	247.854	2000	0.352032	0.991045
1-010	0.617592	0.874202	0.764906	14.069	0.0430985	13.6093	1.77567	18.0343	235.451	2000	0.343111	0.992224
1-011	1.36402	1.3378	0.788925	15.0004	0.0361521	14.9319	1.62601	17.5236	367.844	2000	0.428861	0.989575
1-012	0.738067	0.454359	0.821017	12.5254	0.0544725	12.7008	2.01772	18.3423	77.1317	2000	0.196382	0.997084
1-013	0.635445	0.775022	0.781038	12.7157	0.0505719	12.6741	1.94502	17.6121	187.712	2000	0.306359	0.99273
1-014	0.954607	1.11706	0.761276	14.5157	0.0479311	14.5836	2.07839	21.5872	150.7	2000	0.274499	0.995626
1-015	0.838221	0.810025	0.798397	11.9008	0.042571	11.7441	1.48687	12.7779	133.454	2000	0.258315	0.994101
1-016	1.02017	1.1009	0.782803	11.6614	0.0365555	11.4107	1.24692	10.5994	223.343	2000	0.334173	0.989269
1-017	0.883165	1.16247	0.774941	14.9089	0.0411247	14.7923	1.78758	19.7294	358.097	2000	0.423141	0.989401
1-018	1.36091	1.18913	0.771134	15.4949	0.0339075	15.4357	1.57527	17.6099	461.667	2000	0.480451	0.987503
1-019	0.774611	0.66494	0.793164	10.5844	0.0509562	10.7519	1.58243	12.2552	114.42	2000	0.239186	0.993791
1-020	0.953157	1.05995	0.771863	13.6936	0.0468582	13.7369	1.87657	18.9933	322.737	2000	0.401707	0.988949
1-021	1.06403	1.12354	0.774216	16.2705	0.0320108	15.8929	1.53399	18.1259	477.519	2000	0.48863	0.987883
1-022	0.921055	1.00975	0.765593	11.8071	0.0586255	11.9807	2.05698	17.7265	94.4858	2000	0.217354	0.99589
1-023	0.931809	1.00362	0.783119	15.8542	0.038215	15.5064	1.78323	20.4728	405.435	2000	0.450242	0.989253
1-024	0.659577	0.803889	0.768682	13.0602	0.044007	13.0452	1.69975	16.0217	228.475	2000	0.33799	0.991494
1-025	0.855703	0.845519	0.766867	10.872	0.0480728	10.7426	1.5236	12.0358	154.715	2000	0.278132	0.991487
1-026	0.830246	0.851134	0.779249	12.5811	0.0426644	12.5424	1.57602	14.5555	229.219	2000	0.33854	0.990709
1-027	0.936185	0.949478	0.776948	13.2866	0.0337705	13.2199	1.2857	13.0472	337.177	2000	0.410595	0.987616
1-028	0.621252	0.592338	0.790712	11.5693	0.0499074	11.4856	1.70722	14.2798	102.508	2000	0.226393	0.995329
1-029	0.788441	0.861539	0.768565	11.9184	0.0323774	11.9474	1.202	9.81926	181.318	2000	0.301096	0.991929
1-030	0.562252	0.710309	0.760885	12.6438	0.0507897	12.9665	1.92577	17.4239	123.528	2000	0.248523	0.995417
1-031	0.725804	0.928584	0.78066	13.359	0.0441593	13.1597	1.72873	16.8744	244.347	2000	0.349533	0.991086
1-032	0.617744	0.66294	0.765731	11.2031	0.0470735	11.3625	1.54587	12.6599	154.176	2000	0.277648	0.992468
1-033	1.39084	1.30807	0.799661	13.663	0.034981	13.7046	1.42213	14.06	321.032	2000	0.400644	0.989011
1-034	1.13301	1.12523	0.809349	12.2387	0.0540098	12.2533	2.00984	17.4189	171.705	2000	0.293006	0.992763
1-035	0.7652	0.629629	0.794898	12.7872	0.0520211	13.3627	1.99391	18.3934	150.72	2000	0.274518	0.994694
1-036	1.01657	1.24277	0.758613	13.5461	0.0449584	13.3327	1.79871	17.6625	289.249	2000	0.380295	0.989695
1-037	0.684951	0.70992	0.792854	13.6651	0.0371355	13.2517	1.4919	14.5921	208.467	2000	0.322852	0.992573
1-038	0.843171	0.7276	0.780294	10.9698	0.0525368	10.7249	1.7591	13.3534	118.881	2000	0.243804	0.993435
1-039	0.546526	0.715564	0.780506	11.4882	0.0547062	11.7251	1.87927	15.5094	73.7922	2000	0.192084	0.996713
1-040	0.778777	0.899804	0.775938	13.5441	0.0392106	13.3658	1.54611	15.3333	219.931	2000	0.33161	0.992199
1-041	1.15947	1.21028	0.783933	11.9874	0.0438176	11.8928	1.55989	13.4823	237.037	2000	0.344265	0.989139
1-042	1.23797	1.24282	0.766241	11.5737	0.0542407	11.6741	1.86305	15.6184	164.836	2000	0.287085	0.992286
1-043	0.934381	0.88424	0.789772	10.2792	0.0543929	10.4795	1.67242	12.316	75.8165	2000	0.1947	0.995738
1-044	0.524366	0.94375	0.749557	13.0756	0.0430797	13.3066	1.71638	16.1403	164.549	2000	0.286836	0.994324
1-045	0.982828	1.25413	0.766786	13.7498	0.0378573	13.8258	1.52307	15.2551	247.729	2000	0.351944	0.991752
1-046	1.02163	0.748545	0.790439	10.5514	0.0479821	10.7102	1.51642	11.3597	57.2964	2000	0.169258	0.996899
1-047	0.923859	0.770116	0.806196	10.7547	0.0541319	10.9191	1.72193	13.4404	102.417	2000	0.226293	0.994572
1-048	1.13938	0.884508	0.793378	12.796	0.0492151	12.5169	1.85216	17.2895	181.043	2000	0.300868	0.992863
1-049	0.547541	0.419456	0.79116	12.2219	0.0537376	12.557	1.9549	17.3086	100.975	2000	0.224694	0.996007
1-050	0.805488	0.933415	0.777132	14.2755	0.0423789	14.173	1.80262	18.4512	258.051	2000	0.359201	0.991853
1-051	0.899436	0.863604	0.805104	14.3245	0.0398812	13.8974	1.64341	17.4185	281.941	2000	0.375461	0.990909
1-052	0.707554	0.674302	0.777773	13.1501	0.0344523	13.0457	1.35944	12.6747	193.828	2000	0.31131	0.993013
1-053	0.524474	0.425495	0.789039	9.98726	0.0461097	9.96817	1.38075	9.7301	62.6907	2000	0.177046	0.996058
1-054	0.643487	0.705189	0.782027	12.7521	0.0493528	12.7126	1.9212	17.1663	148.621	2000	0.2726	0.99425
1-055	0.899302	0.902397	0.806141	12.4253	0.045632	12.2935	1.70891	14.9265	140.275	2000	0.264835	0.994134
1-056	1.11555	1.12647	0.768636	10.5613	0.0584285	11.0424	1.91885	14.1587	107.439	2000	0.231774	0.994255
1-057	0.588937	0.851222	0.769824	13.1962	0.0353743	13.0863	1.38566	13.2111	235.961	2000	0.343483	0.991448
1-058	0.788587	0.946389	0.764087	11.2415	0.0530476	11.456	1.77466	14.4462	133.743	2000	0.258595	0.993566
1-059	0.563479	0.544057	0.787029	9.25606	0.0501771	9.47131	1.43143	9.1878	29.1481	2000	0.120723	0.997961
1-060	1.29223	0.807466	0.803972	12.3414	0.0383512	12.0935	1.40634	12.2664	145.988	2000	0.270174	0.993825
1-061	0.634124	0.510659	0.794002	12.067	0.0323661	11.7985	1.18755	10.0121	117.142	2000	0.242014	0.994852
1-062	1.09151	1.13023	0.784676	12.9686	0.0383111	12.9256	1.46723	13.7548	217.848	2000	0.330036	0.992
1-063	0.767498	0.864111	0.773236	12.2416	0.035861	12.0335	1.30536	11.5478	210.364	2000	0.324318	0.990831
1-064	0.904747	0.668377	0.797218	9.9004	0.0626422	10.1985	1.88431	13.2957	44.1191	2000	0.148525	0.997343
1-065	0.975861	0.95404	0.784141	14.0517	0.0344789	13.6467	1.41027	14.3927	275.11	2000	0.370884	0.99083
1-066	0.518802	0.526991	0.776394	12.6627	0.0443278	12.4682	1.65556	15.073	165.005	2000	0.287233	0.993541
1-067	0.971472	0.786335	0.796654	11.2431	0.0520172	11.2803	1.75294	14.2066	107.513	2000	0.231854	0.994694
1-068	0.710538	0.802879	0.769291	11.2502	0.0305575	11.2882	1.05665	8.37432	166.085	2000	0.288171	0.991788
1-069	1.05869	0.817179	0.791065	12.9651	0.0512303	13.016	1.98684	18.462	188.206	2000	0.306762	0.993108
1-070	0.593445	0.612166	0.796798	14.9103	0.0388862	14.6607	1.73931	18.323	257.267	2000	0.358655	0.992468
1-071	0.534806	0.387679	0.789038	11.5576	0.058064	11.6981	1.98572	16.7392	104.834	2000	0.228947	0.995228
1-072	0.893674	1.10745	0.768306	14.7111	0.0334118	14.6195	1.49767	15.5526	290.45	2000	0.381084	0.99146
1-073	0.794504	0.637555	0.791209	11.9181	0.0493153	11.892	1.80304	14.8684	83.417	2000	0.204227	0.996379
1-074	1.08302	0.878215	0.791687	12.15	0.0441636	11.5577	1.60657	13.6512	129.157	2000	0.254123	0.994102
1-075	0.689785	0.761759	0.781879	14.2029	0.0335519	14.1381	1.40949	14.4786	229.254	2000	0.338566	0.992727
1-076	0.503298	0.589226	0.785407	12.0397	0.0540075	12.0695	1.90091	16.8296	163.247	2000	0.285699	0.992781
1-077	0.762939	0.532947	0.798612	12.5893	0.055304	12.7986	2.06536	18.886	156.363	2000	0.279609	0.993939
1-078	0.81697	0.736708	0.808519	10.2784	0.0462342	10.0502	1.42612	10.2898	73.9643	2000	0.192307	0.995494
1-079	0.619125	0.74067	0.768856	15.012	0.0385549	14.624	1.68317	18.414	267.218	2000	0.365526	0.99207
1-080	0.709525	0.854388	0.779265	12.7532	0.0343894	12.7459	1.32516	11.8646	123.988	2000	0.248986	0.99522
1-081	0.570956	0.58321	0.789342	9.20777	0.0475994	9.31298	1.31998	8.64011	57.6527	2000	0.169783	0.995796
1-082	0.866859	0.884007	0.802963	9.32616	0.0562037	9.58484	1.57809	10.5919	48.5392	2000	0.155787	0.996729
1-083	0.620346	0.593008	0.78821	13.0679	0.0549684	13.3058	2.10903	20.2631	133.16	2000	0.258031	0.995288
1-084	0.893745	1.30651	0.775542	11.3418	0.0528103	11.5539	1.7723	14.6571	113.804	2000	0.238541	0.994574
1-085	0.489772	0.58255	0.78315	10.3526	0.0524145	10.6448	1.62125	11.9988	47.1487	2000	0.153539	0.997411
1-086	0.545956	0.593269	0.784881	10.1431	0.0469933	10.4051	1.44539	10.492	81.6842	2000	0.202094	0.995396
1-087	0.524623	0.687798	0.768701	13.928	0.0430947	13.7316	1.73663	17.8742	265.87	2000	0.364603	0.99094
1-088	1.1366	1.06004	0.791335	16.7375	0.0423679	16.628	2.05769	25.5695	584.401	2000	0.540556	0.985858
1-089	0.740418	0.701048	0.804356	12.5311	0.0533087	12.4206	1.96224	17.8421	139.287	2000	0.2639	0.994285
1-090	0.488409	0.900961	0.771892	10.0914	0.0562715	10.5399	1.69185	12.3709	74.892	2000	0.19351	0.995712
1-091	1.01648	0.910729	0.776718	11.6771	0.0409088	11.7113	1.39609	11.84	136.783	2000	0.261518	0.993792
1-092	0.930959	1.22261	0.756402	14.093	0.0434904	14.0442	1.76999	18.5009	328.202	2000	0.405094	0.989404
1-093	0.751834	0.719275	0.776751	12.6743	0.0562931	12.8169	2.09736	19.5117	114.893	2000	0.23968	0.995626
1-094	0.985885	0.843483	0.795722	13.8804	0.0364736	13.8745	1.47385	14.8805	258.487	2000	0.359504	0.991513
1-095	0.560553	0.609058	0.785472	15.6126	0.0342899	14.9495	1.52087	17.6538	359.12	2000	0.423745	0.989959
1-096	0.582867	0.838766	0.760241	11.6837	0.0461533	11.7613	1.57999	13.5152	192.251	2000	0.310041	0.991246
1-097	1.05541	1.085	0.777674	10.7252	0.0453895	10.6468	1.42371	11.0685	108.259	2000	0.232657	0.994057
1-098	0.828426	0.891521	0.802598	10.6574	0.0609497	10.9709	1.93376	15.0361	87.1309	2000	0.208723	0.995443
1-099	0.763126	0.761316	0.785861	11.3198	0.0357313	10.9948	1.18263	9.62282	147.774	2000	0.271821	0.992378
1-100	0.534885	0.583614	0.802034	12.2972	0.0489031	12.1132	1.75122	15.6728	184.144	2000	0.303433	0.992159
1-101	0.909694	0.776265	0.782999	13.5252	0.0349488	13.339	1.36862	13.6961	219.169	2000	0.331035	0.992311
1-102	0.816899	0.964417	0.781309	14.9059	0.0488307	15.0027	2.09025	23.4113	359.091	2000	0.423728	0.989958
1-103	0.821516	0.664732	0.803791	13.9764	0.0537558	14.1021	2.20838	22.6615	220.624	2000	0.332132	0.992945
1-104	0.631006	0.584827	0.789357	13.2507	0.0443945	13.1497	1.70818	16.6479	213.336	2000	0.326601	0.992146
1-105	1.01534	1.03324	0.792205	11.624	0.0485587	11.4815	1.69269	13.9582	192.508	2000	0.310248	0.990782
1-106	1.04169	0.990372	0.779856	17.6109	0.0357916	17.544	1.84326	23.951	586.21	2000	0.541392	0.987825
1-107	1.46056	1.16903	0.806579	18.8775	0.0286808	18.6788	1.57919	22.0591	616.85	2000	0.55536	0.988743
1-108	0.984536	1.07415	0.785321	14.3088	0.0337805	14.0119	1.39224	14.858	364.539	2000	0.42693	0.98816
1-109	0.845453	0.893048	0.796037	13.2376	0.0475356	13.1489	1.83946	17.8006	171.692	2000	0.292995	0.993781
1-110	0.843409	0.966921	0.778668	15.1113	0.0400675	15.1092	1.75966	19.6442	311.525	2000	0.394668	0.99128
1-111	0.895148	0.824507	0.797175	11.8765	0.050532	11.9129	1.74856	15.3406	178.62	2000	0.298847	0.991912
1-112	0.550746	0.754002	0.787094	11.98	0.0545915	11.9556	1.9024	16.7713	143.727	2000	0.268074	0.99381
1-113	0.961211	0.926857	0.783475	12.5974	0.052593	12.7284	1.93234	18.0026	167.251	2000	0.289181	0.993455
1-114	0.671071	1.12383	0.750208	14.5416	0.0460372	14.6663	1.96829	21.04	285.814	2000	0.378031	0.991668
1-115	0.972522	1.06243	0.770816	15.6256	0.0359275	15.1954	1.66222	18.668	323.864	2000	0.402408	0.991119
1-116	0.544054	0.767655	0.772638	13.1541	0.0535176	13.0786	2.07621	19.9044	170.05	2000	0.291591	0.993749
1-117	0.669334	0.768532	0.783676	12.047	0.0585525	12.3209	2.06597	18.4366	127.212	2000	0.252203	0.994699
1-118	1.04886	0.713579	0.810484	13.0134	0.0451967	12.5891	1.70947	16.0894	201.6	2000	0.31749	0.991994
1-119	0.770895	0.832194	0.781866	15.6212	0.036158	15.3328	1.64091	18.6837	346.995	2000	0.41653	0.990725
1-120	1.1752	1.13081	0.794302	15.0106	0.0302927	15.0009	1.36063	14.7976	400.633	2000	0.447567	0.988594
1-121	0.684353	0.693057	0.793778	15.2116	0.0429945	15.0208	1.89839	21.2819	317.262	2000	0.398285	0.991085
1-122	1.19839	0.953512	0.804122	13.7498	0.0378707	13.374	1.53407	15.0792	217.391	2000	0.32969	0.992496
1-123	1.32386	1.03827	0.804377	12.3643	0.0580046	12.6174	2.10109	19.2822	185.842	2000	0.304829	0.992531
1-124	1.07824	0.903945	0.787651	14.4684	0.0310787	14.3685	1.31931	13.9243	346.401	2000	0.416174	0.989353
1-125	0.621657	0.85803	0.765686	12.2676	0.0339246	12.398	1.22391	10.9805	228.989	2000	0.33837	0.990753
1-126	0.839942	0.854356	0.780342	15.0671	0.036094	14.8384	1.56177	17.4813	320.985	2000	0.400615	0.990932
1-127	0.735949	0.831129	0.789063	9.40967	0.0563916	9.66609	1.61292	10.7791	52.4149	2000	0.161887	0.996539
1-128	0.933364	1.14029	0.783784	15.7205	0.0294932	15.658	1.35858	15.696	409.081	2000	0.452261	0.989407
1-129	0.691133	0.911319	0.774947	12.1599	0.0412027	11.7537	1.48963	12.8047	146.936	2000	0.27105	0.993353
1-130	0.976464	0.824867	0.790275	13.863	0.0410157	13.6678	1.67734	16.9404	277.775	2000	0.372676	0.990616
1-131	0.667682	0.723534	0.784712	13.3406	0.0442174	13.0843	1.72659	16.6986	204.005	2000	0.319379	0.992581
1-132	0.729834	0.90662	0.775671	10.6917	0.0627695	11.0821	2.04864	15.5481	67.0524	2000	0.183102	0.996595
1-133	0.919768	0.985201	0.791255	14.0072	0.0385301	13.7664	1.59809	16.1457	299.813	2000	0.387178	0.99001
1-134	0.917565	0.76235	0.800556	9.85373	0.0624469	10.045	1.89151	13.1462	76.3958	2000	0.195443	0.995296
1-135	0.781983	0.968876	0.777181	11.2466	0.053448	10.8737	1.82355	14.3895	67.5631	2000	0.183798	0.996426
1-136	1.0874	0.982252	0.808074	11.6957	0.0521499	11.5186	1.84267	15.1955	88.9364	2000	0.210875	0.995827
1-137	0.734377	0.675217	0.800649	12.6597	0.0431314	12.4389	1.63041	14.6239	161.18	2000	0.283884	0.993499
1-138	0.51104	0.706999	0.767787	11.8759	0.0448849	11.7819	1.57441	13.4557	147.109	2000	0.271209	0.993386
1-139	0.44566	0.4318	0.799283	12.1071	0.0436425	11.782	1.57669	13.462	130.227	2000	0.255174	0.994161
1-140	0.850461	0.848672	0.797172	12.181	0.0545273	12.5274	1.97999	17.4553	195.243	2000	0.312445	0.991958
1-141	0.84379	0.901548	0.782596	11.7014	0.0484289	11.5992	1.66382	14.0807	152.113	2000	0.275783	0.992937
1-142	0.87588	0.967243	0.793058	12.3221	0.0511931	12.317	1.88683	16.664	149.7	2000	0.273588	0.993782
1-143	0.907331	0.714887	0.786496	11.9362	0.0365073	11.6745	1.2933	11.0208	168.01	2000	0.289836	0.99231
1-144	0.576801	0.700593	0.779598	13.6826	0.0401473	13.3447	1.61336	15.9069	208.65	2000	0.322993	0.992562
1-145	1.2524	1.14107	0.797947	15.604	0.0293899	15.4439	1.32446	15.3997	542.04	2000	0.520596	0.985624
1-146	0.556477	0.511859	0.788964	15.5952	0.0378554	14.7903	1.72505	19.2728	302.654	2000	0.389008	0.991433
1-147	1.08822	1.00399	0.787932	14.8129	0.0359162	14.6528	1.54706	16.9649	375.117	2000	0.43308	0.988803
1-148	0.400651	0.578852	0.762023	10.7749	0.0585023	10.9053	1.85012	14.6957	115.19	2000	0.23999	0.993802
1-149	0.774078	0.578408	0.778935	12.5406	0.0461124	12.3164	1.69159	15.5834	203.293	2000	0.31882	0.991509
1-150	0.844944	1.07849	0.776544	13.9038	0.0355115	13.917	1.43928	14.8362	356.036	2000	0.421922	0.988111
1-151	0.464996	0.682548	0.756641	13.2406	0.0475145	13.131	1.85551	17.6767	152.095	2000	0.275767	0.994447
1-152	0.94054	0.882341	0.786928	13.2555	0.0330402	13.1712	1.26235	12.5363	329.823	2000	0.406093	0.987765
1-153	0.875179	0.983862	0.787152	12.7506	0.0345945	12.4259	1.28754	11.7104	177.027	2000	0.297512	0.992831
1-154	0.826528	0.714353	0.796657	11.6288	0.0557852	11.6438	1.95053	16.4517	191.197	2000	0.30919	0.990832
1-155	0.880962	1.04852	0.775275	13.7736	0.0350633	13.6839	1.41796	14.3035	277.505	2000	0.372495	0.990701
1-156	0.999887	0.965553	0.802384	11.6974	0.0528182	11.8625	1.88178	15.5575	118.786	2000	0.243706	0.994623
1-157	1.07009	0.891193	0.816043	12.9691	0.0392729	12.8705	1.48551	14.101	255.784	2000	0.35762	0.990134
1-158	0.857333	0.893777	0.787166	14.5808	0.0404336	14.507	1.74482	18.5913	325.06	2000	0.40315	0.990255
1-159	0.671885	0.681537	0.796732	12.3992	0.0470098	12.3756	1.73858	15.4582	162.463	2000	0.285012	0.993368
1-160	0.872611	0.968519	0.787021	13.4097	0.032462	13.3297	1.2603	12.5426	246.385	2000	0.350988	0.991136
1-161	1.04118	1.26329	0.788564	13.8166	0.0378843	13.3067	1.53178	15.272	263.006	2000	0.362634	0.9906
1-162	0.564157	0.871253	0.777558	12.2233	0.0441159	12.2074	1.60632	14.1586	170.667	2000	0.292119	0.992711
1-163	1.2241	0.89754	0.811993	11.4287	0.0499555	11.4574	1.6774	14.0382	125.348	2000	0.250348	0.993958
1-164	0.797426	0.800685	0.805727	10.3166	0.052833	10.0816	1.66075	11.8959	74.7498	2000	0.193326	0.995409
1-165	1.00199	1.10476	0.788776	12.8968	0.0321934	12.6624	1.2346	11.5601	319.26	2000	0.399537	0.987211
1-166	1.09809	1.10084	0.792811	12.6645	0.0349765	12.339	1.32864	12.0607	196.348	2000	0.313327	0.991811
1-167	0.543993	0.647999	0.780197	11.6483	0.0418871	11.3692	1.48498	11.9652	89.1666	2000	0.211148	0.99573
1-168	1.08113	0.957884	0.783812	11.6165	0.0424848	11.3838	1.48378	12.1105	175.281	2000	0.296041	0.991478
1-169	0.811373	0.830876	0.785994	12.6878	0.0505187	12.8538	1.91323	17.4347	133.232	2000	0.2581	0.994911
1-170	0.841946	0.949976	0.791097	11.3369	0.0613875	11.6262	2.03397	17.1252	129.897	2000	0.25485	0.99399
1-171	0.845561	1.07283	0.774205	13.8444	0.0391594	13.5516	1.58456	15.9479	219.591	2000	0.331354	0.992555
1-172	0.545675	0.67743	0.791191	12.0741	0.0419289	11.8784	1.5299	13.0219	189.029	2000	0.307432	0.99171
1-173	1.11645	0.898655	0.811327	12.1538	0.0490528	12.1104	1.77979	15.4941	141.71	2000	0.266186	0.994068
1-174	1.3205	1.20864	0.794643	14.1578	0.0321434	13.8529	1.34816	13.8592	323.27	2000	0.402038	0.989311
1-175	0.651308	0.771528	0.797658	11.6198	0.0533419	11.353	1.82993	15.2926	140.508	2000	0.265055	0.993273
1-176	1.0016	0.903735	0.788102	12.5649	0.0366858	12.2581	1.34931	12.2946	189.64	2000	0.307929	0.992137
1-177	0.853149	0.848297	0.784342	12.9066	0.045845	12.4794	1.77911	16.0954	149.412	2000	0.273324	0.994101
1-178	0.851299	0.911069	0.776533	13.2462	0.0443901	12.9853	1.76691	16.4909	179.507	2000	0.299589	0.99332
1-179	0.693653	0.845305	0.777408	14.4988	0.0386339	14.3352	1.62982	17.2843	276.774	2000	0.372004	0.991851
1-180	0.553875	0.61673	0.79219	15.1282	0.0404589	14.143	1.87842	19.1479	471.632	2000	0.485609	0.985797
1-181	1.2006	1.27873	0.766833	11.5983	0.0527598	11.6504	1.83624	15.3812	191.737	2000	0.309626	0.991154
1-182	0.559207	0.737466	0.775763	12.7297	0.0375023	12.4478	1.42714	12.8313	207.669	2000	0.322234	0.991753
1-183	0.998411	0.962062	0.793116	14.7998	0.0363122	14.1905	1.66896	16.7177	212.624	2000	0.326055	0.993514
1-184	1.07836	0.930521	0.770623	13.3399	0.052378	13.2978	2.07585	19.9501	188.322	2000	0.306856	0.993411
1-185	0.669351	0.524479	0.792481	13.0269	0.04392	12.6357	1.7082	15.7163	204.847	2000	0.320037	0.992171
1-186	0.667165	0.712774	0.778589	12.0722	0.0570467	12.1723	2.11101	17.9104	112.85	2000	0.237539	0.99518
1-187	0.963695	1.10079	0.781836	11.0682	0.06319	11.2043	2.13279	16.8688	128.343	2000	0.253321	0.993456
1-188	0.950793	0.95972	0.767564	14.4805	0.0409314	14.2596	1.73995	18.4474	350.17	2000	0.418432	0.989121
1-189	0.722322	0.537996	0.79803	12.854	0.0494516	12.8987	1.87181	17.6007	188.202	2000	0.306759	0.992822
1-190	0.704307	0.772735	0.786079	12.629	0.0358646	12.4736	1.36314	12.0148	147.104	2000	0.271204	0.994143
1-191	0.723138	0.597046	0.783843	13.7936	0.0430554	13.4374	1.74337	17.2583	214.417	2000	0.327427	0.992723
1-192	0.820006	0.826803	0.799264	11.8178	0.0592843	12.0288	2.09333	17.9795	168.643	2000	0.290382	0.992616
1-193	0.761474	0.670947	0.809115	11.1098	0.0604311	11.4007	2.02286	16.0788	54.9296	2000	0.165725	0.997362
1-194	1.0958	1.21864	0.771692	12.9523	0.040826	12.8252	1.53616	14.6826	211.582	2000	0.325256	0.991902
1-195	0.929025	1.02266	0.770906	12.6437	0.0499733	12.8953	1.85084	17.4343	276.954	2000	0.372125	0.98936
1-196	0.770512	0.808697	0.782472	12.0863	0.044867	12.0428	1.64025	13.878	98.1821	2000	0.221565	0.9958
1-197	0.661528	0.59342	0.811201	10.9171	0.045465	10.6782	1.47007	11.4458	127.793	2000	0.252777	0.993058
1-198	0.628412	0.902971	0.758479	11.7884	0.0560839	12.0438	1.94837	16.8411	130.251	2000	0.255197	0.994307
1-199	0.767731	0.854172	0.777845	11.3894	0.0519968	11.4419	1.73551	14.4718	126.216	2000	0.251213	0.993859
1-200	1.12407	1.17902	0.785483	11.6272	0.0662004	12.1832	2.29007	19.6652	115.907	2000	0.240735	0.995023
1-201	0.982403	1.04327	0.779181	12.1945	0.0546577	12.4914	2.07048	17.5814	118.038	2000	0.242938	0.995325
1-202	1.00666	1.06467	0.794147	12.8472	0.0452851	12.8016	1.70621	15.9388	171.105	2000	0.292493	0.993435
1-203	0.522236	0.644753	0.774939	13.0436	0.0336648	12.6413	1.30659	11.9466	159.056	2000	0.282007	0.99384
1-204	1.03031	0.761285	0.804455	10.9334	0.0586448	11.0093	1.8943	15.1459	93.8203	2000	0.216587	0.995088
1-205	0.887146	0.941807	0.782129	12.484	0.0409703	12.4281	1.52001	13.6059	216.946	2000	0.329352	0.991114
1-206	0.417728	0.793723	0.764903	13.0269	0.0543499	13.2731	2.08081	19.8683	135.263	2000	0.26006	0.995291
1-207	0.612793	0.541765	0.803503	11.9238	0.0498113	11.7147	1.72419	15.1707	169.079	2000	0.290757	0.992416
1-208	0.664954	0.623214	0.788701	12.318	0.054774	12.5333	2.00813	17.822	101.278	2000	0.225031	0.996001
1-209	0.398905	0.559298	0.766977	10.2407	0.045768	9.99517	1.42273	10.1089	65.8795	2000	0.181493	0.995979
1-210	0.767622	0.995798	0.782043	11.3493	0.0587704	11.5155	2.00724	16.4048	132.63	2000	0.257517	0.993683
1-211	0.601972	0.75074	0.776035	11.2027	0.056132	11.3618	1.88046	15.1726	64.4134	2000	0.179462	0.996941
1-212	0.637481	0.901261	0.753594	11.9525	0.0525197	11.9137	1.82076	16.1202	187.646	2000	0.306306	0.991711
1-213	0.757968	0.706474	0.800177	13.2972	0.0445207	12.9791	1.75507	16.6828	172.013	2000	0.293268	0.993687
1-214	0.962763	1.1744	0.775723	13.0147	0.0410994	12.7671	1.58887	14.8049	222.552	2000	0.33358	0.991571
1-215	0.779531	0.802629	0.799383	12.2011	0.047465	12.1914	1.74316	15.2352	199.718	2000	0.316005	0.991473
1-216	0.819247	0.90364	0.780044	12.9152	0.0380091	12.7219	1.44238	13.5348	212.735	2000	0.32614	0.991789
1-217	0.752022	0.955502	0.764119	12.6763	0.0361579	12.6162	1.405	12.4558	196.807	2000	0.313693	0.992129
1-218	0.985002	0.879326	0.79422	12.4942	0.040216	12.3442	1.47465	13.4895	230.616	2000	0.33957	0.990497
1-219	0.460475	0.577498	0.774782	9.82386	0.0558353	9.94119	1.64819	11.5804	92.6989	2000	0.215289	0.994082
1-220	1.05281	0.899723	0.798347	12.8309	0.0447137	12.585	1.68513	15.6227	159.282	2000	0.282208	0.993677
1-221	0.640967	0.76213	0.794634	12.0123	0.0518265	11.9612	1.81273	16.0727	176.092	2000	0.296725	0.99225
1-222	0.708124	0.790597	0.800287	11.3548	0.0520039	11.2134	1.74817	14.3235	120.233	2000	0.245186	0.993985
1-223	0.717476	0.918025	0.769405	12.9483	0.0364144	12.8372	1.40063	13.0811	221.535	2000	0.332817	0.991599
1-224	0.790101	0.776472	0.775526	11.9155	0.0536101	11.8898	1.87844	16.3309	143.629	2000	0.267982	0.99364
1-225	0.917102	1.02648	0.761114	12.3822	0.0368634	12.3063	1.35392	12.157	219.879	2000	0.331571	0.990926
1-226	0.758316	0.690963	0.803207	12.7598	0.0439728	12.4667	1.63157	15.143	185.937	2000	0.304908	0.99254
1-227	0.736211	1.05095	0.763833	11.0381	0.0529601	11.2257	1.76251	13.7804	75.1315	2000	0.193819	0.996339
1-228	1.01981	0.899311	0.776608	13.1121	0.0365167	12.903	1.42507	13.3373	195.756	2000	0.312854	0.992696
1-229	0.866012	0.92785	0.768417	12.053	0.0458891	11.9613	1.63093	14.3106	183.53	2000	0.302927	0.991893
1-230	0.917981	1.0127	0.755514	13.5916	0.0453904	13.3364	1.81539	17.7022	243.049	2000	0.348603	0.991502
1-231	0.662713	0.597112	0.770517	12.2956	0.0528412	11.9913	1.89132	17.0641	164.905	2000	0.287145	0.99278
1-232	0.703345	0.8482	0.779756	11.5306	0.0640947	11.7852	2.20672	18.5952	114.115	2000	0.238867	0.9948
1-233	0.613027	0.787873	0.779358	13.965	0.0388376	13.7126	1.57573	16.1372	249.845	2000	0.353444	0.991706
1-234	0.832087	0.881828	0.784938	14.7476	0.0354651	14.692	1.5423	16.4517	304.925	2000	0.390464	0.991226
1-235	0.890661	0.823377	0.804807	13.4154	0.0407619	13.2093	1.61797	15.604	191.182	2000	0.309178	0.993163
1-236	0.936969	0.932829	0.775904	12.8412	0.0491775	12.7243	1.86042	17.3454	186.339	2000	0.305237	0.992677
1-237	0.610034	0.561001	0.799713	11.5011	0.0526661	11.5204	1.76154	15.0118	165.723	2000	0.287856	0.992116
1-238	0.890766	1.03818	0.783077	13.6834	0.0317423	13.3654	1.2884	12.6226	215.793	2000	0.328476	0.992458
1-239	0.757897	0.894338	0.762353	10.5007	0.0442589	10.6193	1.37811	10.4854	148.628	2000	0.272606	0.991673
1-240	0.794495	0.831983	0.783893	11.6342	0.0592072	11.7913	2.06044	17.2912	77.2638	2000	0.19655	0.996487
1-241	1.00902	0.807937	0.792308	13.2014	0.0421546	12.8752	1.66187	15.6919	280.64	2000	0.374593	0.989092
1-242	0.843047	0.936734	0.788504	14.2913	0.0339521	14.2128	1.46852	14.9541	360.12	2000	0.424335	0.988489
1-243	0.625591	0.706273	0.789476	12.1346	0.0532859	12.1569	1.933	16.8448	162.219	2000	0.284797	0.993075
1-244	0.848986	0.868873	0.779167	15.6538	0.0388703	15.725	1.76586	20.4906	332.885	2000	0.407974	0.991497
1-245	0.71367	1.10709	0.760278	13.1935	0.0593199	13.4739	2.36636	22.5201	229.112	2000	0.338461	0.991914
1-246	0.917076	0.830952	0.788786	12.6198	0.0578298	12.9225	2.14867	20.0247	166.631	2000	0.288645	0.993582
1-247	0.604213	0.816221	0.773582	12.1004	0.0625703	12.3989	2.23961	19.8841	106.472	2000	0.230729	0.995549
1-248	0.583255	1.01046	0.767454	16.199	0.0288656	15.6058	1.3958	15.8786	311.908	2000	0.39491	0.992156
1-249	0.554502	0.832154	0.76417	12.821	0.059698	13.0554	2.26869	21.3921	185.506	2000	0.304553	0.99317
1-250	0.838586	0.75525	0.776069	12.8336	0.0390754	12.5495	1.49271	13.5306	179.708	2000	0.299757	0.992956
1-251	1.07836	0.922157	0.780615	11.4971	0.0526552	11.6891	1.86386	14.9209	118.839	2000	0.243761	0.994545
1-252	0.583703	0.874902	0.771717	13.3518	0.0542148	13.5374	2.18041	20.8905	211.4	2000	0.325116	0.992636
1-253	0.542277	0.480517	0.772736	10.6702	0.0442859	10.6839	1.40109	10.7164	127.826	2000	0.25281	0.993012
1-254	0.922862	0.955911	0.783861	15.3678	0.0358163	15.0419	1.60559	18.0564	324.191	2000	0.402611	0.991143
1-255	0.778191	0.992423	0.768314	14.0906	0.0499087	14.3289	2.08993	21.3827	301.231	2000	0.388092	0.990748
1-256	0.881675	0.90084	0.788453	12.1789	0.057931	12.3685	2.10232	18.6046	164.393	2000	0.286699	0.993149
1-257	0.628313	0.389103	0.797931	12.6365	0.0617364	12.8443	2.35049	21.3036	81.048	2000	0.201306	0.996937
1-258	0.744881	0.612839	0.787451	13.4274	0.0372411	13.3297	1.45419	14.3399	232.395	2000	0.340878	0.991877
1-259	0.583702	1.07703	0.750782	12.0932	0.0587683	12.4992	2.13481	18.526	132.689	2000	0.257575	0.994753
1-260	0.969737	0.831191	0.794982	12.8011	0.0387774	12.6559	1.4784	13.4071	179.629	2000	0.299691	0.992986
1-261	0.656855	0.861954	0.779363	15.7404	0.0290626	15.279	1.34453	15.0672	264.632	2000	0.363753	0.993001
1-262	0.603533	0.579119	0.776683	15.409	0.0329782	14.8052	1.48686	16.3261	281.476	2000	0.37515	0.992065
1-263	0.875772	0.953766	0.764901	11.0958	0.0515668	11.2494	1.70377	13.6897	146.512	2000	0.270659	0.99263
1-264	0.528739	0.592186	0.779236	13.2716	0.0542541	13.5268	2.1293	20.6474	183.213	2000	0.302666	0.993716
1-265	1.12434	1.17392	0.783794	15.9208	0.036779	15.9045	1.68546	20.2098	448.583	2000	0.473594	0.988603
1-266	0.859217	0.846566	0.78091	11.4351	0.0578772	11.6447	1.97413	16.3325	96.1864	2000	0.219302	0.995579
1-267	0.677225	0.932049	0.767939	12.3806	0.0615715	12.7072	2.31019	20.3086	55.8735	2000	0.167143	0.997888
1-268	0.83469	0.909182	0.791674	13.2557	0.0470633	13.2306	1.87026	17.6398	198.766	2000	0.315251	0.99295
1-269	0.539933	0.717791	0.76235	12.7262	0.0329043	12.5845	1.27219	11.3597	155.911	2000	0.279205	0.99387
1-270	0.814033	1.0155	0.758942	10.3903	0.0577297	10.4343	1.78892	13.4146	89.0674	2000	0.21103	0.994841
1-271	0.651255	0.851961	0.778065	15.0388	0.0384455	14.7401	1.65925	18.4831	292.884	2000	0.382677	0.991696
1-272	1.07309	0.853079	0.79403	16.9607	0.0394457	16.47	1.94311	24.1587	435.696	2000	0.466742	0.989944
1-273	0.984314	0.860804	0.781419	14.1046	0.0556368	14.1832	2.31078	23.9315	226.485	2000	0.336515	0.992863
1-274	0.752981	0.829522	0.761966	13.8281	0.0575073	13.9736	2.34294	23.7801	175.66	2000	0.296362	0.994332
1-275	0.86548	0.821859	0.787457	12.3111	0.0435878	12.0367	1.56118	14.0474	190.473	2000	0.308604	0.991858
1-276	0.955904	0.874809	0.807262	13.2515	0.0355113	13.1704	1.3845	13.299	173.194	2000	0.294274	0.993762
1-277	1.31882	1.17213	0.793436	15.9463	0.0410122	15.6509	1.92171	22.4357	458.63	2000	0.478868	0.988191
1-278	1.24995	0.988559	0.800957	13.4926	0.0611121	13.6784	2.49182	24.1529	137.149	2000	0.261868	0.9954
1-279	0.794543	0.914535	0.760396	16.0236	0.0467619	15.8215	2.18881	25.6046	330.116	2000	0.406273	0.991797
1-280	0.745975	0.532297	0.788619	11.4018	0.0609944	11.7074	2.13	17.3287	122.258	2000	0.247243	0.994501
1-281	0.9474	0.830368	0.803898	11.7875	0.0454825	11.8213	1.59999	13.4822	145.282	2000	0.26952	0.993432
1-282	0.793448	0.693639	0.776192	10.2309	0.0599112	10.1652	1.89115	13.4118	76.3025	2000	0.195323	0.995373
1-283	0.626985	0.631309	0.779115	12.3887	0.0410073	11.9952	1.50307	13.2264	112.465	2000	0.237134	0.995141
1-284	1.1928	1.25797	0.770959	11.7687	0.0495234	11.6639	1.70435	14.7321	192.656	2000	0.310367	0.991176
1-285	1.24046	1.1185	0.78452	13.4193	0.0461649	13.4584	1.83897	17.7618	177.358	2000	0.29779	0.993877
1-286	1.08928	0.9884	0.78449	12.5631	0.0446023	12.5513	1.74221	14.962	128.754	2000	0.253726	0.994896
1-287	0.947315	0.893444	0.779532	12.5502	0.0560641	12.8865	2.11717	18.9457	69.8528	2000	0.186886	0.997373
1-288	0.833933	0.782734	0.794842	11.981	0.0531487	12.3042	1.88532	16.3836	98.5462	2000	0.221975	0.995996
1-289	0.832894	0.698227	0.791057	11.4375	0.0490229	11.3929	1.67601	13.7315	118.369	2000	0.243278	0.994286
1-290	0.619529	0.559168	0.786091	11.5678	0.0571114	11.6714	1.96304	16.4745	90.908	2000	0.213199	0.995834
1-291	0.876866	0.8731	0.776556	12.6704	0.0410617	12.599	1.54631	13.9771	135.136	2000	0.259938	0.99469
1-292	0.612051	0.47637	0.78005	11.8448	0.0520107	11.9956	1.81997	15.7752	83.4683	2000	0.204289	0.996448
1-293	0.659857	1.06093	0.769976	11.205	0.0567624	11.4363	1.90927	15.3737	87.3567	2000	0.208994	0.995926
1-294	0.788632	0.989408	0.776027	12.6973	0.0527914	12.7871	2.00848	18.4224	228.268	2000	0.337837	0.991289
1-295	0.810117	0.984033	0.770088	13.4027	0.0347702	13.1959	1.38359	13.2824	222.321	2000	0.333408	0.992108
1-296	0.489975	0.592303	0.779376	10.7255	0.0375196	10.4113	1.23713	9.0645	96.2862	2000	0.219415	0.994528
1-297	0.785889	0.695069	0.778528	14.7302	0.0566221	14.8703	2.4524	26.4146	174.484	2000	0.295368	0.995131
1-298	1.39315	1.03116	0.793604	13.892	0.0420318	13.6857	1.73918	17.243	221.278	2000	0.332624	0.992576
1-299	0.723554	0.913074	0.75879	11.0994	0.0564389	11.3925	1.91111	15.139	98.3607	2000	0.221766	0.995356
1-300	0.946873	0.835966	0.783071	12.1547	0.051866	12.2159	1.87896	16.5037	166.352	2000	0.288403	0.992944
1-301	0.81015	0.771098	0.783118	11.6744	0.0544972	12.004	1.89701	16.0474	142.604	2000	0.267024	0.99369
1-302	1.01088	0.791762	0.799209	11.3655	0.0488499	11.5425	1.63326	13.534	136.993	2000	0.261718	0.993503
1-303	0.555468	0.91556	0.761889	11.1536	0.0487623	11.0899	1.68176	13.2885	122.138	2000	0.247122	0.994002
1-304	0.873742	0.705611	0.797975	14.0411	0.0588765	14.4488	2.46899	25.1754	142.284	2000	0.266725	0.995713
1-305	1.02701	1.1419	0.776297	13.7445	0.0500336	13.9457	2.0241	20.4744	268.979	2000	0.366728	0.991002
1-306	1.1515	1.0258	0.791126	13.5279	0.0577462	13.688	2.34442	22.9756	237.972	2000	0.344944	0.991957
1-307	0.710435	0.575549	0.78994	13.73	0.0551288	13.8772	2.24316	22.3355	112.997	2000	0.237694	0.996342
1-308	0.890106	0.754311	0.785769	10.7683	0.0511619	10.92	1.652	12.7324	98.4134	2000	0.221826	0.994759
1-309	0.886998	0.95789	0.761617	9.62	0.0449039	9.92651	1.28645	8.97577	103.659	2000	0.227661	0.993291
1-310	0.569126	0.77107	0.773507	14.0897	0.0386322	13.5672	1.60288	16.2353	249.256	2000	0.353027	0.991623
1-311	0.92253	1.02089	0.769027	12.6939	0.0585652	13.1681	2.19232	20.4282	126.301	2000	0.251297	0.995333
1-312	0.992463	0.989363	0.787752	14.206	0.039579	14.1441	1.68615	16.9704	266.846	2000	0.365271	0.991476
1-313	1.35429	1.10474	0.798355	13.8422	0.0319674	13.7588	1.31525	13.0675	267.037	2000	0.365402	0.99103
1-314	0.585614	0.825144	0.772791	15.3367	0.0537556	15.7079	2.47135	27.4121	185.242	2000	0.304337	0.995418
1-315	0.774592	0.599311	0.79927	11.5033	0.0531247	11.4928	1.88681	14.9642	108.174	2000	0.232566	0.995004
1-316	0.588332	0.497952	0.796865	12.408	0.0483698	12.2035	1.80381	15.8004	140.462	2000	0.265012	0.994222
1-317	0.669953	0.598766	0.798791	9.01643	0.0523843	9.12896	1.44333	9.1059	47.4686	2000	0.154059	0.996423
1-318	1.13885	0.978152	0.807286	12.0423	0.0443028	12.0732	1.57701	13.7124	142.272	2000	0.266714	0.99393
1-319	0.769618	0.547276	0.814407	9.81961	0.0583294	10.0406	1.6923	12.1148	81.8918	2000	0.202351	0.994871
1-320	0.514343	0.425332	0.797033	9.21831	0.0550122	9.40484	1.53809	10.0192	46.0998	2000	0.151822	0.996754
1-321	0.78937	1.09412	0.770539	12.4825	0.0370346	12.6026	1.38937	12.4658	167.409	2000	0.289317	0.993263
1-322	0.944972	1.04906	0.772076	13.6902	0.0548106	13.6851	2.21109	22.0455	114.324	2000	0.239086	0.996194
1-323	0.760832	0.80519	0.787739	12.5332	0.0389354	12.321	1.45368	12.911	162.274	2000	0.284845	0.993381
1-324	0.957582	0.869837	0.796812	13.8271	0.0373021	13.7817	1.49945	15.3829	285.073	2000	0.37754	0.990481
1-325	1.00362	0.860619	0.777191	13.7495	0.0392726	13.6469	1.58115	15.8199	256.418	2000	0.358063	0.991343
1-326	0.787107	0.726799	0.78908	12.7921	0.0488096	12.7243	1.86148	17.0002	153.882	2000	0.277383	0.994037
1-327	0.787574	0.826433	0.772006	12.6483	0.0579382	12.9733	2.17824	20.0188	117.408	2000	0.242289	0.995563
1-328	0.710225	0.72802	0.783393	11.0989	0.0338699	10.6506	1.11301	8.70777	120.224	2000	0.245177	0.993472
1-329	0.698062	0.936043	0.759996	10.9743	0.0591754	11.0763	1.97266	15.3745	79.9826	2000	0.199978	0.995909
1-330	0.817543	0.832721	0.781361	13.4392	0.0376605	13.2727	1.46632	14.4666	249.107	2000	0.352921	0.991039
1-331	0.773493	0.851065	0.78797	14.6749	0.030165	14.3056	1.28076	13.837	301.617	2000	0.388341	0.990823
1-332	1.04213	0.957517	0.789679	14.2756	0.0443102	14.2957	1.88809	19.2719	242.517	2000	0.348222	0.992351
1-333	0.810217	0.768472	0.797948	12.3493	0.0465348	12.1792	1.75796	15.1301	205.072	2000	0.320212	0.991257
1-334	1.09534	1.2348	0.776888	13.6372	0.0290545	13.4728	1.17528	11.5308	278.142	2000	0.372922	0.990273
1-335	0.799125	0.844899	0.805837	10.9082	0.0555285	10.2392	1.79224	14.011	142.34	2000	0.266777	0.991449
2-001	1.1914	1.43194	0.77694	22.9029	0.0239804	22.1227	1.61041	26.2076	799.436	2000	0.632233	0.989957
2-002	0.608988	0.748723	0.789969	18.003	0.0305307	17.6767	1.62201	20.9523	290.226	2000	0.380937	0.994364
2-003	0.400913	0.555743	0.770849	10.343	0.0491878	10.7059	1.58863	11.2494	65.0021	2000	0.180281	0.996535
2-004	1.17709	1.26466	0.789496	10.1209	0.0471358	10.5849	1.45327	10.281	72.0673	2000	0.189825	0.996065
2-005	1.12972	0.887348	0.800623	13.127	0.0397459	13.1388	1.53465	14.587	129.346	2000	0.254309	0.995402
2-006	0.358506	0.432959	0.77714	17.5629	0.0353144	17.0846	1.86175	22.8636	191.145	2000	0.309148	0.996066
2-007	0.908894	0.815985	0.784842	14.7525	0.0352288	15.0088	1.55645	16.2729	176.828	2000	0.297345	0.995295
2-008	0.952277	0.512689	0.79104	19.8524	0.0367662	19.6425	2.18236	30.6308	285.729	2000	0.377974	0.995439
2-009	0.799457	0.818125	0.773516	18.741	0.0317077	18.671	1.77672	23.4705	287.709	2000	0.379282	0.994982
2-010	1.06958	1.04788	0.785758	20.8859	0.0253622	21.6603	1.55634	23.7664	586.625	2000	0.541583	0.992223
2-011	1.38196	1.13416	0.791977	19.5471	0.0323797	19.0439	1.86042	26.1119	466.021	2000	0.482712	0.99202
2-012	1.06146	0.916182	0.788526	26.8721	0.0218884	26.8633	1.70233	32.6451	829.879	2000	0.644158	0.992978
2-013	0.852815	0.90872	0.791391	17.3398	0.0326585	17.6127	1.71935	20.4404	167.473	2000	0.289373	0.996748
2-014	0.811479	0.951468	0.776537	19.8025	0.0266541	19.8882	1.55627	21.787	634.853	2000	0.563406	0.99024
2-015	0.722984	0.53887	0.78663	14.4229	0.0351518	14.4106	1.57126	15.5425	161.744	2000	0.28438	0.995213
2-016	1.13791	0.796717	0.787784	18.2917	0.0316131	18.0363	1.67818	22.4036	258.202	2000	0.359306	0.995135
2-017	0.624981	0.677894	0.790259	11.8526	0.0446811	11.7401	1.72959	13.4882	103.69	2000	0.227695	0.995428
2-018	1.67792	1.78602	0.783078	27.606	0.0232582	27.8032	1.86241	37.3101	1102.28	2000	0.742388	0.991148
2-019	1.23984	1.05558	0.797034	14.6015	0.0376445	14.4404	1.69468	17.1011	173.326	2000	0.294386	0.994971
2-020	0.768922	0.578687	0.787773	14.2382	0.0371685	14.6201	1.61234	15.7836	114.155	2000	0.238909	0.996762
2-021	0.546203	0.719293	0.769846	8.83436	0.0518959	8.62189	1.46547	8.66247	51.1416	2000	0.159909	0.995804
2-022	1.2996	0.75353	0.802546	17.6827	0.0366676	18.1929	2.12131	24.8811	546.478	2000	0.522723	0.990075
2-023	0.976996	0.701213	0.806715	9.32093	0.0512187	9.03949	1.51665	9.50673	50.6103	2000	0.159076	0.996219
2-024	0.242622	0.418912	0.788761	14.1456	0.0357554	14.2813	1.55488	15.2406	186.205	2000	0.305127	0.994525
2-025	0.841665	0.505079	0.77946	16.1551	0.0358393	17.0965	1.8211	19.9123	192.531	2000	0.310266	0.995972
2-026	0.675536	0.847574	0.768996	15.5288	0.0389216	14.4871	1.83261	19.727	178.156	2000	0.29846	0.994905
2-027	0.684111	0.754489	0.783802	23.2863	0.0271876	22.717	1.87464	30.5129	346.986	2000	0.416525	0.995914
2-028	0.818506	0.955294	0.778737	19.1904	0.0280949	19.8604	1.592	21.9133	355.615	2000	0.421672	0.994492
2-029	1.11706	1.14703	0.792857	20.3443	0.0240015	21.0086	1.43469	21.1787	550.29	2000	0.524543	0.992313
2-030	1.09005	0.990175	0.788251	20.2791	0.0230104	19.6126	1.35352	19.7228	532.309	2000	0.515902	0.991608
2-031	0.740369	0.648674	0.796661	19.2353	0.0233537	19.0786	1.32288	17.838	617.282	2000	0.555555	0.989711
2-032	1.06804	1.01442	0.777663	18.8311	0.0227231	19.1883	1.28171	17.1259	413.148	2000	0.454504	0.993017
2-033	1.5014	1.31816	0.780565	18.1495	0.0340816	18.9613	1.8509	23.6708	249.913	2000	0.353492	0.99577
2-034	0.786202	0.947068	0.781847	19.5602	0.0295901	20.0059	1.72552	23.7671	404.935	2000	0.449964	0.993782
2-035	0.833548	0.831452	0.786217	25.0529	0.0260639	25.2229	1.93021	34.3921	736.85	2000	0.60698	0.992828
2-036	0.804599	0.776205	0.793976	21.7169	0.0265464	21.1728	1.72991	26.2579	834.192	2000	0.64583	0.988585
2-037	0.63035	0.914897	0.779364	17.6381	0.0297944	17.2559	1.53393	19.3834	254.984	2000	0.35706	0.994794
2-038	0.970797	0.853251	0.785694	14.2217	0.0407611	14.2309	1.76356	17.448	128.441	2000	0.253418	0.996147
2-039	0.571156	0.84094	0.776264	19.8357	0.0303526	19.1577	1.89159	25.243	340.42	2000	0.412565	0.994296
2-040	1.31538	1.21022	0.778872	21.3842	0.026125	21.9958	1.63813	25.3252	708.535	2000	0.595204	0.990862
2-041	1.00017	0.473047	0.802065	17.6329	0.0324784	17.8912	1.7555	21.4584	213.826	2000	0.326976	0.995939
2-042	0.545604	0.336908	0.806514	9.80905	0.0440727	9.97144	1.43047	9.25892	95.7554	2000	0.21881	0.994004
2-043	0.521291	0.557822	0.780139	9.91604	0.0458191	9.54303	1.38742	9.60448	72.0728	2000	0.189832	0.995251
2-044	0.483985	0.656327	0.774192	12.3554	0.0367267	12.5691	1.38745	12.2825	159.288	2000	0.282213	0.993772
2-045	0.712244	0.887889	0.788968	24.8533	0.0251196	24.0729	1.81247	31.7805	662.986	2000	0.575754	0.99304
2-046	0.620516	0.813727	0.780031	20.6154	0.0324538	20.6968	1.94762	28.9681	384.657	2000	0.438553	0.994523
2-047	0.779328	0.686036	0.795304	16.9009	0.0377062	17.0684	1.90586	23.0482	203.761	2000	0.319187	0.995758
2-048	0.674155	0.719365	0.785195	10.7379	0.0481896	11.1146	1.57778	11.9848	86.8012	2000	0.208328	0.995734
2-049	0.591356	0.478579	0.800806	8.89398	0.0412395	9.22926	1.09396	7.06454	60.0183	2000	0.173231	0.995725
2-050	0.858796	0.484164	0.814829	14.0598	0.0395208	14.7603	1.6568	16.7909	161.286	2000	0.283977	0.99541
2-051	0.70902	0.753571	0.783626	15.4706	0.0367679	16.269	1.71268	18.7475	177.08	2000	0.297557	0.995857
2-052	0.540302	0.722618	0.790909	15.1366	0.0336117	15.8154	1.53059	16.3137	163.506	2000	0.285925	0.996002
2-053	0.755368	0.515369	0.806958	12.7743	0.0435077	12.5878	1.67733	14.9959	251.173	2000	0.354382	0.990215
2-054	0.776305	0.859794	0.792517	21.8137	0.0274973	22.6908	1.77737	27.4877	570.453	2000	0.534066	0.99323
2-055	0.738048	0.551963	0.783596	11.2447	0.0428734	11.6386	1.49664	11.7337	121.323	2000	0.246296	0.994515
2-056	1.04837	0.84324	0.79683	16.683	0.0330575	17.3187	1.6833	19.6339	247.128	2000	0.351517	0.994958
2-057	0.628311	0.898326	0.775362	11.7126	0.0381066	11.782	1.37863	11.4147	153.679	2000	0.277199	0.993395
2-058	0.441504	0.295751	0.792613	19.3699	0.0327976	20.5017	1.91373	25.7962	241.426	2000	0.347438	0.996529
2-059	0.408672	0.589255	0.775491	20.4617	0.0316413	21.2619	1.93537	28.1945	300.445	2000	0.387585	0.995964
2-060	0.77776	1.00501	0.767565	13.9708	0.0397555	14.3293	1.66361	16.6289	117.139	2000	0.242012	0.996477
2-061	0.779953	0.976759	0.767307	23.5287	0.0206241	23.6524	1.42099	23.6531	671.639	2000	0.579499	0.992642
2-062	0.973188	0.677091	0.789931	13.9139	0.0359217	13.8357	1.45739	14.8105	176.076	2000	0.296712	0.994412
2-063	0.71289	0.573882	0.788527	20.9609	0.0273265	21.1628	1.66088	24.9526	372.763	2000	0.431719	0.994929
2-064	0.791933	0.843234	0.781116	19.1786	0.0253066	19.5118	1.39816	19.5024	380.698	2000	0.43629	0.993905
2-065	1.14422	0.947704	0.78837	19.9482	0.0199937	20.2962	1.14988	16.9473	749.176	2000	0.612036	0.988669
2-066	0.979498	0.689314	0.806069	16.3708	0.0350558	17.1373	1.7103	19.7823	308.647	2000	0.39284	0.993586
2-067	0.716403	0.875619	0.768089	19.9768	0.0253599	20.1958	1.4533	21.2697	457.09	2000	0.478064	0.993107
2-068	0.881361	0.899708	0.781868	21.7078	0.0238342	21.1956	1.55758	23.4577	651.892	2000	0.570917	0.99109
2-069	0.831453	0.658506	0.782319	18.426	0.0326044	18.6853	1.81201	23.1763	246.894	2000	0.35135	0.995719
2-070	0.618447	0.671836	0.788788	20.3326	0.0264481	20.5318	1.62435	22.9967	458.496	2000	0.478799	0.993409
2-071	1.12497	1.31624	0.788194	22.6767	0.0214771	22.6124	1.45008	23.4463	778.989	2000	0.624095	0.990598
2-072	0.707095	0.701354	0.790392	19.9293	0.0333635	19.8441	1.9583	27.6746	325.119	2000	0.403187	0.995
2-073	0.857092	0.892118	0.775788	17.9256	0.0251884	17.7724	1.33223	16.8177	308.111	2000	0.392499	0.994114
2-074	0.72093	0.707026	0.759154	23.8962	0.0232749	23.1733	1.63258	27.1343	914.073	2000	0.676045	0.989693
2-075	0.997213	0.848043	0.791341	22.5391	0.0298975	23.2436	2.02976	31.8641	463.439	2000	0.481373	0.994764
2-076	1.177	1.29622	0.778302	18.4128	0.0227626	19.084	1.2751	16.49	559.93	2000	0.529117	0.9903
2-077	0.905448	0.944301	0.786816	21.5149	0.0290248	22.6578	1.90165	28.2514	652.773	2000	0.571303	0.992057
2-078	0.946663	1.08631	0.778324	19.998	0.0240921	20.6097	1.44059	20.4676	640.333	2000	0.565833	0.990647
2-079	1.16689	0.755116	0.799924	16.7068	0.0331372	17.3412	1.64474	19.6909	184.316	2000	0.303576	0.996236
2-080	0.633673	0.547018	0.790357	20.0464	0.0300407	20.5051	1.76277	25.1243	362.622	2000	0.425807	0.994738
2-081	0.565557	0.484677	0.798868	15.7898	0.033346	14.9165	1.57397	17.2404	225.445	2000	0.335742	0.993816
2-082	0.57548	0.542475	0.784765	20.1917	0.0317816	20.6754	1.94006	27.0742	237.035	2000	0.344264	0.996655
2-083	0.8199	0.555665	0.78132	18.6722	0.0308511	19.2685	1.74658	22.4234	295.299	2000	0.384252	0.995152
2-084	0.513684	0.634791	0.763982	11.9509	0.0393614	12.0864	1.4512	12.0411	150.314	2000	0.274148	0.993744
2-085	0.437826	0.521718	0.767851	15.0263	0.0339873	15.2503	1.55053	16.2395	199.719	2000	0.316006	0.994808
2-086	1.43729	1.64865	0.780937	24.8018	0.0237148	24.942	1.71086	30.9991	996.493	2000	0.705866	0.990083
2-087	0.904224	0.893028	0.78002	16.8135	0.0378402	16.6591	1.94137	22.592	190.545	2000	0.308662	0.995855
2-088	0.687839	0.999034	0.758	11.762	0.0460434	11.9134	1.68383	13.6309	77.1086	2000	0.196352	0.996737
2-089	1.12773	1.27413	0.77108	17.6456	0.0265021	18.3294	1.44756	17.4796	453.024	2000	0.475933	0.99161
2-090	0.903463	0.717699	0.803897	8.0392	0.0474839	8.47597	1.23118	6.63313	95.9538	2000	0.219036	0.991858
2-091	0.468639	0.516167	0.792687	12.3208	0.0269971	12.3006	1.02727	8.58011	103.87	2000	0.227892	0.995864
2-092	0.427371	0.424805	0.764959	10.1361	0.0437642	10.1152	1.37212	9.56447	54.4659	2000	0.165024	0.996774
2-093	1.28909	0.913946	0.810785	15.2098	0.0310678	14.9789	1.4341	15.3363	204.673	2000	0.319901	0.994471
2-094	0.558848	0.940424	0.758291	11.4032	0.0378845	12.0618	1.39489	10.8106	184.306	2000	0.303567	0.992374
2-095	0.568783	0.466907	0.787231	8.76568	0.0410004	9.04904	1.11557	6.82916	71.9206	2000	0.189632	0.99467
2-096	0.700728	0.906787	0.755922	12.8107	0.0445309	13.1487	1.78254	15.9085	215.165	2000	0.327997	0.992423
2-097	0.950678	0.773145	0.79369	15.6893	0.0415559	16.3137	2.05142	21.7817	182.308	2000	0.301917	0.995872
2-098	0.291612	0.494244	0.75922	9.62446	0.0495646	10.1083	1.54686	9.98505	107.019	2000	0.231321	0.993628
2-099	0.8735	0.855025	0.802103	16.9537	0.0396728	17.2883	2.05885	23.8202	335.572	2000	0.409617	0.993127
2-100	0.504837	0.876218	0.765118	18.2757	0.0427923	18.1369	2.31874	30.4271	245.658	2000	0.35047	0.995486
2-101	1.05456	1.30477	0.772136	20.1798	0.0289422	19.9696	1.67203	25.1114	642.945	2000	0.566986	0.990063
2-102	0.713047	0.558358	0.789049	15.1111	0.0409275	15.0626	1.88494	19.8907	197.796	2000	0.31448	0.994665
2-103	0.536669	0.366182	0.792361	9.88103	0.052922	10.6061	1.65597	11.1256	106.767	2000	0.231049	0.994205
2-104	0.561003	0.830219	0.77557	21.5038	0.0306808	20.4274	1.9491	29.423	326.878	2000	0.404276	0.995286
2-105	1.13089	1.37864	0.776677	24.0621	0.0262347	23.9065	1.81115	32.1434	816.518	2000	0.638951	0.991146
2-106	1.98988	1.92763	0.775629	24.3464	0.0204374	24.6605	1.46694	25.9215	1250.89	2000	0.79085	0.987056
2-107	0.540235	0.451898	0.794539	12.0918	0.0461211	12.0971	1.79083	14.3532	78.5661	2000	0.1982	0.996734
2-108	1.14997	1.68852	0.774173	25.7862	0.029501	25.4593	2.22044	41.3087	799.956	2000	0.632438	0.992418
2-109	0.32561	0.581389	0.761928	25.5055	0.0223755	24.1739	1.70123	29.8969	761.309	2000	0.616972	0.9922
2-110	0.59683	0.96789	0.77924	18.6339	0.0359939	18.8141	1.99763	26.4018	317.733	2000	0.398581	0.994414
2-111	0.525785	0.483774	0.785256	14.3839	0.0473411	14.7131	2.10707	20.9045	106.242	2000	0.23048	0.996995
2-112	0.971513	0.633704	0.802008	14.7266	0.0432167	14.8048	1.93149	19.8739	117.932	2000	0.242829	0.996703
2-113	0.840282	0.712718	0.789261	23.5641	0.023203	23.3311	1.56748	26.6986	746.093	2000	0.610775	0.991733
2-114	0.9089	0.752082	0.78704	20.66	0.0321782	21.0295	1.95007	28.9102	290.463	2000	0.381092	0.996021
2-115	1.01698	0.807127	0.788107	23.2246	0.0339585	22.4064	2.30208	38.1869	397.538	2000	0.445835	0.995192
2-116	1.46644	1.64006	0.787273	29.2469	0.0209678	28.4969	1.77982	36.9636	1150.59	2000	0.758483	0.991278
2-117	1.08287	1.17487	0.783727	18.0493	0.0327601	18.7389	1.72618	22.8497	573.118	2000	0.535312	0.989778
2-118	0.715958	0.689327	0.786538	13.5352	0.0237898	13.8714	0.948142	9.32507	226.686	2000	0.336664	0.992681
2-119	0.956816	0.895012	0.76927	12.1565	0.0335298	12.5573	1.21075	10.5281	112.453	2000	0.237121	0.995586
2-120	0.807512	0.953494	0.775752	27.4198	0.0177298	26.2522	1.41906	27.1141	918.356	2000	0.677627	0.991882
2-121	0.707487	0.952519	0.773106	25.8966	0.0179588	24.7984	1.3373	24.8189	1023.37	2000	0.715323	0.99
2-122	0.734177	0.557629	0.782659	15.997	0.0363039	16.0923	1.75238	19.7267	183.936	2000	0.303262	0.995754
2-123	0.703114	0.90798	0.788637	9.43982	0.0442181	9.9649	1.33389	8.66095	109.999	2000	0.23452	0.993231
2-124	0.865776	1.1704	0.791002	22.6107	0.0283165	23.0757	1.80959	30.9584	831.158	2000	0.644654	0.990297
2-125	1.28348	1.31462	0.790002	24.2657	0.0242272	25.0428	1.64819	30.3644	1056.82	2000	0.726919	0.98942
2-126	0.43222	0.457153	0.779023	14.3096	0.0459348	14.7643	2.03522	20.1565	149.156	2000	0.27309	0.995802
2-127	0.66704	0.491789	0.781729	13.5555	0.0463014	14.4469	1.95561	18.403	215.706	2000	0.32841	0.993619
2-128	1.837	1.65234	0.764432	27.4626	0.0178108	27.0357	1.40415	28.4678	1677.89	2000	0.91594	0.985411
2-129	1.37667	1.40754	0.779454	26.4364	0.0228905	26.5069	1.7408	34.0129	1146.8	2000	0.757231	0.989912
2-130	1.13817	1.43125	0.772077	24.0307	0.0322288	24.2461	2.28475	39.4382	665.421	2000	0.576811	0.992917
2-131	1.36966	1.11858	0.793498	23.1108	0.0287049	23.2888	1.89475	32.3515	789.457	2000	0.628274	0.991115
2-132	0.764341	1.14707	0.77837	21.5407	0.0313292	22.2031	1.98146	30.2514	314.38	2000	0.396472	0.996125
2-133	0.840078	1.35376	0.769146	20.3723	0.0312751	21.479	1.92717	27.7015	442.758	2000	0.470509	0.994091
2-134	0.30928	0.713392	0.748392	11.2232	0.0370149	11.5631	1.26192	9.95715	104.81	2000	0.228921	0.995267
2-135	0.249158	0.253784	0.77575	11.4394	0.0387784	11.6199	1.34154	10.7692	90.4061	2000	0.21261	0.995937
2-136	1.74717	1.49444	0.798881	21.3878	0.0203063	21.6396	1.28091	20.3499	816.417	2000	0.638912	0.989
2-137	0.853122	0.702994	0.780763	16.1885	0.0369994	16.1019	1.78522	20.546	184.063	2000	0.303367	0.995634
2-138	0.632486	0.742575	0.785462	15.4995	0.0386431	15.8651	1.87402	19.5914	134.949	2000	0.259759	0.996747
2-139	0.406768	0.373295	0.789394	12.6057	0.0420482	13.1949	1.66256	14.3152	150.951	2000	0.274728	0.994759
2-140	0.389975	0.434455	0.787105	6.41518	0.0510624	6.66927	1.06135	4.55095	39.2663	2000	0.140118	0.994679
2-141	0.36571	0.676898	0.760639	7.10158	0.0500578	7.61505	1.27265	5.64866	103.029	2000	0.226968	0.989003
2-142	0.568909	0.738927	0.781556	16.9038	0.0357964	17.2925	1.79664	21.4003	132.933	2000	0.257811	0.997323
2-143	0.396118	0.472161	0.784355	14.4103	0.031295	14.201	1.35685	13.5433	134.863	2000	0.259676	0.995965
2-144	0.677473	0.920185	0.785409	19.5155	0.0364471	20.1487	2.09842	29.3675	310.236	2000	0.39385	0.995328
2-145	0.635682	0.719967	0.791854	10.9689	0.0452936	11.058	1.57027	11.6746	62.5322	2000	0.176822	0.996875
2-146	0.987473	0.919813	0.782315	23.4744	0.0283973	22.504	1.92568	32.3796	676.11	2000	0.581425	0.991885
2-147	0.625392	0.707865	0.786215	17.4784	0.0349497	17.7574	1.83005	22.4447	147.922	2000	0.271958	0.997173
2-148	0.184286	0.345091	0.784694	15.0541	0.0406961	15.8437	1.90116	19.6124	171.632	2000	0.292944	0.995864
2-149	0.696611	0.520503	0.795901	21.3322	0.0291768	21.6865	1.80806	27.6742	555.258	2000	0.526905	0.992869
2-150	1.24246	1.30796	0.769842	23.9053	0.0221967	23.787	1.53621	26.6263	858.323	2000	0.655104	0.99069
2-151	1.42135	0.998826	0.79363	19.0831	0.0354601	19.0469	2.06148	27.167	228.119	2000	0.337727	0.996201
2-152	1.04166	0.730151	0.813132	10.6101	0.0405715	11.2983	1.41358	10.1707	195.343	2000	0.312524	0.990687
2-153	0.60113	0.5715	0.782709	9.8159	0.0474633	10.0461	1.46725	9.84112	82.6319	2000	0.203263	0.995061
2-154	0.861308	0.974746	0.779426	16.0227	0.0343934	15.8177	1.65631	18.4602	139.789	2000	0.264375	0.996581
2-155	1.10833	0.985952	0.794413	22.507	0.0235956	22.667	1.60105	25.1908	568.211	2000	0.533016	0.993208
2-156	0.470691	0.665815	0.760382	11.8983	0.0461386	12.1973	1.74382	14.0626	145.513	2000	0.269734	0.99417
2-157	0.531991	0.602179	0.779612	20.669	0.0291646	20.1305	1.78763	25.8101	340.766	2000	0.412775	0.994941
2-158	0.630604	0.743198	0.795459	18.4835	0.0341694	17.7066	1.87024	24.2805	320.894	2000	0.400559	0.993818
2-159	1.24592	1.32252	0.781266	25.9286	0.0220079	25.8163	1.68117	31.229	990.784	2000	0.703841	0.990943
2-160	0.96757	0.656253	0.79456	18.8895	0.0319332	19.1798	1.78512	23.8917	281.384	2000	0.375089	0.99538
2-161	0.939125	1.28424	0.764563	20.4749	0.031249	19.9937	1.8607	27.5265	491.899	2000	0.495933	0.992463
2-162	0.363052	0.538576	0.769814	20.0213	0.0311503	19.9374	1.92284	26.4397	322.437	2000	0.401521	0.995107
2-163	0.912222	1.06895	0.793994	21.9381	0.0282586	22.8815	1.88127	28.8215	756.882	2000	0.615175	0.990978
2-164	0.841698	1.25826	0.779327	22.3377	0.031458	23.1472	2.06464	33.3349	411.651	2000	0.45368	0.995269
2-165	0.699732	1.02631	0.772028	22.799	0.0287694	21.9993	1.94156	31.4613	536.962	2000	0.518151	0.993229
2-166	0.626428	0.668923	0.770014	17.9681	0.0324463	18.1783	1.75474	22.2135	272.134	2000	0.368872	0.995047
2-167	1.31847	1.08054	0.781805	24.6071	0.0254214	25.271	1.815	32.7694	925.569	2000	0.680283	0.991013
2-168	0.174202	0.426136	0.773677	13.8101	0.0419145	14.0066	1.75363	16.9033	117.455	2000	0.242338	0.996304
2-169	0.887486	1.00345	0.77706	20.9519	0.019238	21.0985	1.18957	17.4158	461.362	2000	0.480293	0.99366
2-170	0.661956	0.604541	0.791029	20.1744	0.0364428	20.4365	2.22506	31.1907	272.426	2000	0.36907	0.996064
2-171	1.54449	1.30055	0.787339	25.8318	0.0255089	26.4528	1.95371	36.0723	895.761	2000	0.669239	0.992075
2-172	1.54603	1.52557	0.780832	26.0826	0.0251936	25.9476	1.88358	35.9947	1003.77	2000	0.708438	0.990779
2-173	0.817337	0.792456	0.78404	23.6013	0.0245307	23.5167	1.65615	28.6973	720.717	2000	0.600299	0.992058
2-174	0.910357	0.626482	0.782427	20.4051	0.0225066	20.2085	1.41373	19.2787	477.892	2000	0.488821	0.992855
2-175	0.993686	0.632981	0.805054	18.0721	0.0304719	18.8238	1.61991	21.2141	458.307	2000	0.4787	0.992064
2-176	0.85754	0.803642	0.789857	15.5172	0.0371039	14.9526	1.71311	18.7657	125.445	2000	0.250445	0.996583
2-177	0.77551	0.539721	0.824203	10.4663	0.0453953	10.4474	1.47623	10.8945	156.722	2000	0.279931	0.99141
2-178	0.856407	1.22875	0.783935	23.1767	0.0310875	23.6091	2.15462	35.389	402.668	2000	0.448703	0.995571
2-179	0.346433	0.487342	0.777029	14.2047	0.0324188	14.3062	1.43712	14.0836	281.859	2000	0.375406	0.991684
2-180	0.669217	0.475119	0.784803	16.2212	0.0386073	16.694	1.84485	21.3914	146.152	2000	0.270326	0.996765
2-181	0.45212	0.590426	0.777933	19.0447	0.0310412	18.6943	1.80593	23.3903	265.896	2000	0.36462	0.995332
2-182	1.12282	1.07611	0.780165	20.5845	0.0309007	20.1827	1.91676	27.5759	491.823	2000	0.495895	0.992747
2-183	0.405019	0.51542	0.78115	11.0027	0.0442634	11.5616	1.53661	11.6584	97.5385	2000	0.220838	0.995589
2-184	0.601974	0.524379	0.789773	13.7332	0.0228918	13.2734	1.00155	8.9269	222.647	2000	0.333652	0.992272
2-185	0.441363	0.50747	0.768179	14.9072	0.0350746	14.5983	1.55708	16.3307	223.664	2000	0.334413	0.993603
2-186	0.609567	0.623276	0.777625	16.4244	0.0370807	16.461	1.84373	21.2764	143.925	2000	0.268258	0.996769
2-187	0.842299	0.796292	0.793336	13.3874	0.0307572	13.8816	1.23066	11.5957	158.895	2000	0.281864	0.994892
2-188	0.306817	0.694031	0.771482	9.98361	0.0418924	10.0761	1.29549	8.97181	74.6828	2000	0.193239	0.995509
2-189	0.919474	0.7133	0.799913	18.3447	0.0327776	18.0219	1.75602	23.1627	198.973	2000	0.315415	0.996298
2-190	0.732877	0.855887	0.781504	20.5163	0.027995	20.1995	1.6953	24.5104	353.035	2000	0.42014	0.994771
2-191	0.444619	0.384798	0.781728	10.7748	0.0423681	10.3964	1.39931	10.4953	62.7142	2000	0.177079	0.996447
2-192	0.875501	0.437526	0.801335	10.0542	0.0408031	10.3795	1.34351	8.95316	156.632	2000	0.27985	0.991187
2-193	1.1777	0.9487	0.776755	15.2354	0.0342533	15.9358	1.56562	16.8264	165.251	2000	0.287446	0.995997
2-194	0.963815	1.35119	0.767337	12.4699	0.036173	12.0532	1.42338	12.2185	187.29	2000	0.306014	0.992128
2-195	1.17433	1.07273	0.80031	18.0285	0.0264409	18.4113	1.40771	17.8488	331.423	2000	0.407077	0.99409
2-196	0.750364	0.800939	0.786568	15.9393	0.0206993	15.698	1.04917	10.8587	224.113	2000	0.334748	0.994518
2-197	0.613279	0.782365	0.782318	19.399	0.0328729	19.7748	1.89623	25.9621	256.708	2000	0.358265	0.995992
2-198	0.508947	0.237858	0.792799	17.8555	0.0347206	18.4942	1.88736	23.2986	267.659	2000	0.365827	0.995309
2-199	1.03964	1.22231	0.783034	21.9237	0.0344171	22.4593	2.20714	35.0513	595.922	2000	0.545858	0.99272
2-200	0.691206	0.654341	0.798793	20.5573	0.0391303	20.1627	2.41021	34.8409	356.912	2000	0.422441	0.994627
2-201	0.44393	0.74537	0.777104	16.6789	0.0429455	16.162	2.18817	25.382	152.5	2000	0.276134	0.996511
2-202	0.59099	0.617525	0.782174	15.1276	0.0377467	15.0427	1.75028	18.34	116.76	2000	0.241619	0.996888
2-203	0.508397	0.756709	0.765221	9.30682	0.0432775	9.53002	1.2687	8.15275	89.9531	2000	0.212077	0.993988
2-204	0.792153	0.920574	0.780636	18.4052	0.033826	19.0328	1.83746	24.1867	443.034	2000	0.470656	0.992563
2-205	0.546958	0.365151	0.788212	16.2002	0.0366006	16.7035	1.78377	20.2547	154.088	2000	0.277568	0.996673
2-206	0.739058	0.732547	0.779396	18.4312	0.0359371	17.8403	1.9788	25.7326	225.551	2000	0.33582	0.995688
2-207	1.23318	1.335	0.79352	23.3498	0.0257643	23.9659	1.72593	30.1189	856.568	2000	0.654434	0.990727
2-208	0.406589	0.386738	0.786324	9.95242	0.044678	10.4501	1.43124	9.47863	109.744	2000	0.234248	0.993903
2-209	0.586779	0.688156	0.776786	16.5318	0.0428362	16.6319	2.17396	24.8598	143.202	2000	0.267583	0.996836
2-210	0.571661	0.562194	0.796709	11.0774	0.0480498	11.3963	1.65741	12.7884	87.8227	2000	0.20955	0.995877
2-211	0.550436	0.615905	0.773387	16.2838	0.0406837	16.1914	2.06393	22.8337	164.767	2000	0.287026	0.996192
2-212	0.402155	0.755262	0.774165	12.0214	0.0469339	12.0784	1.75862	14.6608	118.289	2000	0.243196	0.995078
2-213	0.948452	0.566019	0.811143	11.7534	0.0453143	12.0562	1.66564	13.3619	116.077	2000	0.240912	0.995135
2-214	0.750289	0.482047	0.805759	18.2174	0.0389696	18.3405	2.14706	27.3317	175.9	2000	0.296564	0.996852
2-215	0.864184	1.03918	0.784345	20.9789	0.0324913	20.9989	1.99655	30.2217	481.905	2000	0.490869	0.993287
2-216	0.38657	0.469896	0.796884	14.1155	0.0378724	14.8801	1.68947	16.2179	236.26	2000	0.343701	0.99359
2-217	1.14037	0.819945	0.779987	17.0881	0.0385225	17.1321	1.99316	24.0383	219.286	2000	0.331124	0.995405
2-218	1.01286	1.11655	0.788469	22.3577	0.021722	21.6491	1.4525	22.5057	694.787	2000	0.589401	0.990961
2-219	0.84085	0.780993	0.796894	8.64913	0.0494404	8.71488	1.35034	7.97985	64.2729	2000	0.179266	0.994862
2-220	1.00156	0.887728	0.793641	13.6281	0.0369556	14.1526	1.51988	14.6151	116.968	2000	0.241835	0.996438
2-221	0.813949	1.19759	0.776329	17.6879	0.0355808	17.4426	1.87273	23.3425	238.346	2000	0.345214	0.995284
2-222	1.03444	1.21338	0.774484	20.5318	0.0304736	20.6528	1.82607	27.1329	543.13	2000	0.521119	0.992205
2-223	0.488984	0.497683	0.784709	15.879	0.0308655	15.8921	1.47789	16.2428	257.696	2000	0.358954	0.993744
2-224	1.93273	1.89735	0.803904	24.522	0.0262774	25.2213	1.94982	33.4297	783.617	2000	0.625946	0.992307
2-225	2.13963	2.36997	0.785607	30.8207	0.0207055	31.2933	1.80167	42.2538	2183.9	2000	1.04496	0.985888
2-226	0.918363	1.21886	0.784187	20.5054	0.0344617	21.4064	2.08524	30.565	406.942	2000	0.451077	0.994447
2-227	1.13662	1.29542	0.762485	17.4151	0.0382743	16.9439	2.00818	24.5949	221.392	2000	0.33271	0.99531
2-228	0.998726	0.495226	0.800469	14.7324	0.0366838	14.5768	1.59788	17.0004	162.208	2000	0.284788	0.995418
2-229	1.30771	1.52034	0.783706	23.072	0.0259864	23.8393	1.77305	29.6099	980.951	2000	0.70034	0.989099
2-230	0.992086	1.27519	0.775654	22.5799	0.0283596	23.2385	1.91918	30.3916	697.543	2000	0.590569	0.991941
2-231	0.563705	0.47067	0.787154	19.7259	0.0356327	19.6697	2.08718	29.0096	277.617	2000	0.37257	0.995615
2-232	1.188	1.40341	0.799653	22.9747	0.0356365	23.5581	2.40916	40.0485	969.564	2000	0.696263	0.989181
2-233	0.747291	0.942893	0.742992	9.41943	0.0510788	9.64163	1.50219	9.6539	50.1287	2000	0.158317	0.996709
2-234	0.414293	0.544881	0.771831	11.9841	0.0395739	12.7056	1.50822	12.1271	212.671	2000	0.326091	0.992119
2-235	0.907589	0.796141	0.790194	18.392	0.0356302	18.1042	1.96708	25.3108	237.483	2000	0.344589	0.995602
2-236	0.737573	0.899115	0.774518	22.8687	0.0277925	23.0356	1.85325	30.3296	732.833	2000	0.605324	0.991541
2-237	0.810922	1.01512	0.773974	20.9574	0.0321664	21.3148	1.96746	29.7075	351.258	2000	0.419081	0.995253
2-238	0.605148	0.97238	0.768085	19.3712	0.0273212	19.6284	1.51732	21.5182	511.737	2000	0.505834	0.991861
2-239	0.787803	0.803504	0.776739	18.3381	0.0353952	19.4867	2.00703	25.1306	369.987	2000	0.430109	0.994099
2-240	0.924393	0.850373	0.788526	13.7043	0.0318656	14.2669	1.27787	12.7514	212.179	2000	0.325714	0.993565
2-241	1.33679	1.32139	0.779078	21.1602	0.0218599	21.4758	1.33563	20.7616	675.499	2000	0.581162	0.990911
2-242	0.829167	1.09947	0.773508	20.3355	0.0267584	20.8264	1.5488	23.2357	492.817	2000	0.496395	0.993069
2-243	0.552401	0.53477	0.77134	7.08416	0.0498071	7.40378	1.11701	5.37618	42.6888	2000	0.146097	0.995282
2-244	0.531928	0.694693	0.791682	15.1651	0.0355734	15.8504	1.62176	17.1923	191.171	2000	0.309169	0.995367
2-245	0.967012	1.47702	0.761022	21.3	0.0321684	22.2136	2.01354	30.7805	448.059	2000	0.473318	0.994426
2-246	1.48302	1.76002	0.772625	19.4791	0.0217236	19.8233	1.2135	17.3434	537.188	2000	0.518261	0.992
2-247	1.35619	1.33948	0.786953	16.8958	0.0205884	16.9157	1.00975	12.6719	491.76	2000	0.495863	0.989318
2-248	0.78448	0.80926	0.776559	17.41	0.0297126	18.1048	1.53324	18.7884	251.359	2000	0.354513	0.995315
2-249	0.582511	0.775269	0.786858	17.5737	0.0438294	18.1253	2.32077	29.1043	252.744	2000	0.355488	0.995243
2-250	0.947687	0.832736	0.787441	12.6579	0.0412245	12.7581	1.58758	14.1233	118.417	2000	0.243328	0.995591
2-251	0.612056	0.343019	0.808813	8.07076	0.0507021	8.47812	1.27113	7.24038	73.911	2000	0.192238	0.993679
2-252	1.37934	1.48519	0.787779	22.0198	0.0200617	22.1934	1.29248	20.6762	799.16	2000	0.632123	0.989835
2-253	0.719497	0.844613	0.786763	13.1427	0.0451778	13.2311	1.81952	16.6551	135.919	2000	0.26069	0.995166
2-254	1.03237	0.986375	0.787235	19.3198	0.0308028	19.3678	1.73345	24.0117	435.645	2000	0.466714	0.992816
2-255	0.860091	1.00055	0.772764	20.9583	0.0341212	21.5322	2.14146	31.7947	524.398	2000	0.512054	0.99287
2-256	0.945394	1.15956	0.783459	24.1015	0.0339756	24.9685	2.38626	41.8871	587.796	2000	0.542124	0.994136
2-257	1.23576	1.22919	0.787895	27.2697	0.0224534	27.357	1.79928	34.7513	692.68	2000	0.588507	0.994278
2-258	0.6265	0.503145	0.781284	15.1566	0.0362713	15.9525	1.67255	17.8102	178.598	2000	0.298829	0.995718
2-259	0.763444	0.85656	0.792926	11.114	0.0424035	10.9033	1.43466	11.1192	66.6547	2000	0.182558	0.996601
2-260	1.0936	1.34299	0.787771	18.0825	0.0324745	18.447	1.72861	22.404	741.084	2000	0.608722	0.986678
2-261	1.74515	1.86382	0.78335	27.4431	0.0231777	28.5306	1.80589	37.5926	1408.19	2000	0.839104	0.989068
2-262	0.641424	0.616816	0.797054	13.9086	0.0459831	14.0877	1.9437	19.008	92.8235	2000	0.215434	0.997173
2-263	1.08381	1.02194	0.777893	23.0581	0.0217211	22.7973	1.43364	23.8597	859.274	2000	0.655467	0.989847
2-264	0.957608	0.978804	0.784102	20.93	0.024479	21.0765	1.48062	22.485	579.281	2000	0.538183	0.991949
2-266	1.28445	1.40373	0.783639	25.5265	0.029824	24.9678	2.22173	40.4471	635.124	2000	0.563526	0.993693
2-267	0.745584	0.858686	0.790307	21.3775	0.0371091	21.9058	2.30561	35.7629	332.684	2000	0.40785	0.995782
2-268	0.727007	0.645166	0.787071	18.1802	0.0361029	18.3705	1.96889	25.2805	156.63	2000	0.279848	0.997179
2-269	0.463348	0.627972	0.792081	18.0451	0.029419	17.9167	1.55301	19.9826	285.572	2000	0.37787	0.994575
2-270	0.883313	1.06517	0.808169	8.60365	0.0416953	9.13575	1.1281	6.69982	114.745	2000	0.239525	0.991653
2-271	0.541637	0.661196	0.776637	19.754	0.0367589	20.1396	2.15092	30.1651	214.94	2000	0.327826	0.996776
2-272	0.752485	0.552644	0.803302	13.7954	0.0418888	14.7559	1.77713	17.1337	204.117	2000	0.319466	0.994231
2-273	0.990249	0.958953	0.783661	16.2747	0.0345339	16.2601	1.66849	19.3525	176.461	2000	0.297036	0.995965
2-274	0.539335	0.694335	0.764001	11.1287	0.0396048	11.5521	1.34918	10.3599	65.144	2000	0.180477	0.997037
2-275	0.550969	0.564354	0.783568	15.9259	0.0339549	16.4786	1.61309	17.9483	143.135	2000	0.267521	0.996793
2-276	1.46616	1.71085	0.789928	25.965	0.0224551	25.6773	1.64573	31.6775	1258.68	2000	0.79331	0.988136
2-277	0.809208	0.671525	0.784687	9.30887	0.0485667	9.86328	1.41461	9.12702	76.4118	2000	0.195463	0.995179
2-278	0.394553	0.488398	0.774391	9.7031	0.0426499	9.96838	1.29551	8.58228	79.5967	2000	0.199495	0.995134
2-279	0.9285	1.0991	0.784535	21.2203	0.0351939	20.9723	2.20906	33.4583	411.312	2000	0.453493	0.99422
2-280	1.14605	0.930174	0.788488	25.0475	0.0253583	24.2713	1.81661	32.8393	867.524	2000	0.658606	0.991027
2-281	1.3199	1.35045	0.77588	22.8683	0.0321357	23.927	2.11165	35.572	715.382	2000	0.598073	0.992289
2-282	0.90369	0.987711	0.791915	17.4626	0.0352837	17.8172	1.80854	22.7107	173.033	2000	0.294137	0.996688
2-283	0.597987	0.662896	0.778218	20.4748	0.0368069	21.1458	2.21178	32.3031	214.455	2000	0.327456	0.997103
2-284	0.513441	0.568743	0.784142	18.3045	0.0384789	19.0473	2.1084	27.0893	203.201	2000	0.318748	0.996604
2-285	0.995435	0.889933	0.777382	19.6179	0.0352271	19.5893	2.05155	28.3559	238.567	2000	0.345375	0.996207
2-286	1.43123	1.64247	0.779659	26.767	0.0244773	27.5097	1.89046	37.1462	990.749	2000	0.703828	0.99182
2-287	0.666664	0.730723	0.786447	16.191	0.0431943	16.679	2.11869	24.4357	192.263	2000	0.310051	0.995724
2-288	1.16926	1.15635	0.788751	22.2291	0.0301892	22.9327	1.97071	31.4151	582.194	2000	0.539534	0.993127
2-289	1.08	1.08412	0.785115	21.642	0.020405	21.3427	1.27491	19.9328	532.754	2000	0.516117	0.99284
2-290	0.975037	1.1497	0.78731	20.6693	0.0266673	20.9539	1.59018	23.6294	512.726	2000	0.506323	0.992886
2-291	0.444457	0.520439	0.798321	11.2771	0.0391272	11.1904	1.33488	10.5974	67.4842	2000	0.18369	0.996738
2-292	1.02643	0.855157	0.788893	15.7936	0.0382745	16.0868	1.82216	20.3049	183.796	2000	0.303146	0.99568
2-293	0.747408	0.73585	0.779612	18.3792	0.0328564	19.0749	1.77493	23.198	324.515	2000	0.402812	0.99452
2-294	0.677852	0.873479	0.783314	18.8996	0.0354424	19.1521	2.04197	26.7833	206.52	2000	0.321341	0.996576
2-295	1.23081	1.53306	0.806872	23.526	0.0218775	22.0077	1.49069	24.9109	1025.59	2000	0.716098	0.986687
2-296	0.868106	0.903608	0.794102	21.5047	0.0349326	21.3941	2.24982	34.1907	379.794	2000	0.435772	0.994912
2-297	0.978914	1.19403	0.773808	14.7083	0.0341737	15.4295	1.50182	15.4596	137.448	2000	0.262153	0.99645
2-298	0.904999	0.884755	0.785573	25.374	0.0262137	25.5278	1.89464	35.0152	802.211	2000	0.633329	0.992532
2-299	1.446	1.35736	0.779421	22.164	0.0389179	22.1163	2.53466	40.8332	569.526	2000	0.533632	0.992744
2-300	1.12529	1.05361	0.791076	18.76	0.0442294	18.9406	2.47204	33.3339	205.985	2000	0.320924	0.996496
2-301	0.880895	0.790342	0.793647	20.6222	0.0360508	21.4807	2.16645	32.4937	368.656	2000	0.429335	0.995073
2-302	1.36052	1.29125	0.786145	22.2585	0.0242259	22.1904	1.56535	24.9899	595.321	2000	0.545583	0.99257
2-303	0.694275	0.624711	0.790978	16.0363	0.0367758	15.7966	1.76628	19.9728	166.656	2000	0.288666	0.995938
2-304	0.947335	0.562685	0.806013	15.9133	0.0476831	16.0904	2.28889	25.952	154.658	2000	0.278081	0.996359
2-305	0.349698	0.496931	0.769884	10.0496	0.0469901	10.617	1.51448	10.1983	157.296	2000	0.280442	0.991483
2-306	1.58128	1.5317	0.784758	27.1865	0.0219657	27.2729	1.7201	34.0964	1129.74	2000	0.75158	0.990645
2-307	0.964303	0.770646	0.798459	15.1663	0.0388663	15.877	1.79584	19.1263	187.915	2000	0.306525	0.995466
2-308	0.924706	0.906122	0.791316	14.4516	0.0432818	14.4407	1.9145	19.8169	215.377	2000	0.328159	0.993725
2-309	0.88794	0.84731	0.781327	19.0305	0.039825	18.811	2.22279	30.5538	294.048	2000	0.383437	0.994894
2-310	0.482315	0.5461	0.7658	5.44708	0.0494889	5.73384	0.888043	3.2403	69.2047	2000	0.186017	0.987166
2-311	0.857208	0.776203	0.771043	10.1755	0.0511247	10.1838	1.61249	11.3641	48.5466	2000	0.155799	0.99714
2-312	0.64064	0.749712	0.782127	10.0496	0.044317	9.95044	1.38062	9.67453	76.9381	2000	0.196135	0.995288
2-313	0.973513	0.770185	0.799647	14.1833	0.0376273	14.4728	1.6017	15.9678	91.8524	2000	0.214304	0.99733
2-314	0.570342	0.716738	0.771825	7.5305	0.0487167	7.94575	1.16984	5.94437	61.9187	2000	0.175953	0.994089
2-315	0.711663	0.526076	0.794799	12.9894	0.0397737	13.7347	1.59492	14.3716	166.636	2000	0.288649	0.994644
2-316	1.10701	1.10994	0.787975	22.1461	0.0240353	22.2735	1.49771	24.9091	801.943	2000	0.633223	0.990079
2-317	1.31239	1.20665	0.776943	19.7779	0.0306853	20.3558	1.77667	25.2479	381.171	2000	0.436561	0.99433
2-318	0.694507	0.644825	0.78429	15.5006	0.0379253	16.1821	1.78591	19.1469	122.685	2000	0.247674	0.99714
2-319	0.552718	0.58444	0.785259	10.6641	0.0479008	11.0307	1.52088	11.629	64.9343	2000	0.180186	0.996715
2-320	0.397973	0.44577	0.789875	12.9344	0.0407867	13.3027	1.60942	14.538	116.211	2000	0.241051	0.996009
2-321	0.24087	0.376219	0.765409	8.43349	0.0493539	8.92155	1.30184	7.50481	59.664	2000	0.172719	0.995442
2-322	0.555192	0.699689	0.773272	6.50887	0.0563037	6.87018	1.1378	5.22692	40.0355	2000	0.141484	0.99477
2-323	0.964981	0.977811	0.778841	19.7525	0.0320357	20.1019	1.84554	26.333	366.916	2000	0.42832	0.994427
2-324	0.909001	0.937006	0.787992	22.2763	0.0192329	22.1723	1.27893	19.9491	627.618	2000	0.560187	0.992133
2-325	0.851847	0.928218	0.778491	19.6319	0.0262252	19.1346	1.4934	20.8899	396.633	2000	0.445327	0.993362
2-326	1.02842	0.822368	0.785675	22.4587	0.0235096	22.0674	1.49068	24.633	673.379	2000	0.580249	0.991542
2-327	0.866241	1.00098	0.785852	16.1043	0.0355066	16.6942	1.6904	19.5291	161.297	2000	0.283986	0.99641
2-328	0.627286	0.767673	0.778073	18.1307	0.0325043	17.6287	1.7245	22.2568	227.54	2000	0.337298	0.995533
2-329	0.529394	0.683446	0.757904	9.9225	0.0429292	10.2997	1.3195	9.16205	83.3843	2000	0.204187	0.995177
2-330	0.780242	0.500561	0.78287	16.1503	0.0358733	16.2967	1.74657	19.9074	161.774	2000	0.284406	0.996325
2-331	1.15229	0.928056	0.785173	20.287	0.0260569	20.2119	1.54165	22.4692	459.524	2000	0.479335	0.993072
2-332	0.969483	0.847745	0.786957	20.9887	0.0297915	20.8582	1.85487	27.4683	443.681	2000	0.470999	0.993756
2-333	0.965568	0.685003	0.793743	13.7603	0.0403621	14.069	1.73761	16.3081	146.502	2000	0.270649	0.995503
2-334	0.418043	0.598109	0.756037	17.2142	0.0357768	17.4477	1.82876	22.2026	304.272	2000	0.390046	0.993913
2-335	0.572452	0.415934	0.809624	12.2012	0.0431273	12.5269	1.63079	14.1112	142.344	2000	0.266781	0.994409
2-336	1.11274	0.851687	0.805971	12.2707	0.0439244	12.4879	1.61667	14.1284	111.316	2000	0.23592	0.995673
2-337	0.509163	0.662261	0.760576	7.01602	0.0540106	7.27947	1.17806	5.75729	46.6431	2000	0.152714	0.994565
3-001	1.19477	1.38533	0.777005	16.8272	0.0269844	16.2124	1.32287	16.0426	538.25	2000	0.518773	0.987018
3-002	1.30484	1.30082	0.793741	15.7767	0.035704	15.8695	1.6584	19.4995	535.507	2000	0.517449	0.986049
3-003	1.3113	1.21122	0.787413	16.9319	0.0321266	16.751	1.59375	19.8586	655.881	2000	0.572661	0.984837
3-004	0.786333	0.810133	0.769818	13.6806	0.0467383	13.2842	1.88826	18.6939	261.863	2000	0.361844	0.990853
3-005	1.26261	1.05099	0.78916	14.8122	0.0417281	14.6576	1.79219	19.9377	446.203	2000	0.472336	0.986968
3-006	0.546228	0.45273	0.798143	11.5241	0.048301	11.6133	1.64414	13.9224	170.753	2000	0.292192	0.992216
3-007	1.29739	1.22235	0.774679	16.6093	0.0273766	16.4277	1.31234	16.1306	606.504	2000	0.550683	0.985378
3-008	0.902584	0.703951	0.784806	13.928	0.0438839	13.6681	1.80266	18.3934	257.343	2000	0.358708	0.991308
3-009	0.755024	0.688693	0.796741	13.233	0.0459233	12.9768	1.76073	17.1167	211.838	2000	0.325452	0.992215
3-010	1.09377	0.56389	0.814934	14.1588	0.0435527	13.6568	1.81763	19.0315	325.24	2000	0.403262	0.989268
3-011	1.23867	1.02063	0.787569	15.0771	0.0442361	15.0875	1.93114	22.1227	480.228	2000	0.490014	0.986456
3-012	1.13538	0.826209	0.813171	14.1084	0.0477141	13.7403	1.98622	20.4174	253.264	2000	0.355854	0.991683
3-013	1.07791	1.19243	0.771334	12.6215	0.0351071	12.5821	1.28918	12.1996	288.176	2000	0.379589	0.988412
3-014	1.64703	1.64557	0.769018	14.132	0.0336483	13.9422	1.42067	14.4474	336.507	2000	0.410187	0.9891
3-015	1.05268	1.01396	0.784204	10.0066	0.0483488	10.0758	1.42806	10.7197	202.784	2000	0.318421	0.987217
3-016	1.05415	0.761252	0.819678	10.1193	0.0503626	9.94445	1.51718	11.3905	222.604	2000	0.33362	0.985676
3-017	0.766984	0.776417	0.789808	11.5062	0.0446532	11.5132	1.49599	12.8583	201.887	2000	0.317716	0.990485
3-018	0.477468	0.833984	0.764127	11.4664	0.0444873	11.4761	1.52474	12.7329	200.588	2000	0.316692	0.990912
3-019	0.699094	0.83935	0.780796	12.3381	0.0452514	12.3777	1.66309	15.1125	297.727	2000	0.385828	0.987917
3-020	0.499918	0.413831	0.806986	8.34906	0.0355549	8.28532	0.872554	5.2805	88.2151	2000	0.210018	0.992016
3-021	0.694828	0.466407	0.807639	12.153	0.0379997	11.9389	1.33418	12.1217	230.219	2000	0.339278	0.989869
3-022	0.591495	0.404433	0.794893	10.4709	0.0480083	10.6932	1.50878	11.6203	156.801	2000	0.280001	0.991473
3-023	0.313951	0.355426	0.778058	13.0003	0.0408548	12.7677	1.55922	14.6449	191.377	2000	0.309336	0.992783
3-024	0.867258	0.627272	0.785755	10.9216	0.0344154	10.7344	1.11366	8.6269	110.781	2000	0.235352	0.994087
3-025	1.08593	0.88564	0.799791	12.4952	0.028852	12.4921	1.05646	9.70697	298.301	2000	0.3862	0.987723
3-026	0.385419	0.688308	0.758568	11.624	0.0492902	11.5079	1.68441	14.4866	168.129	2000	0.289939	0.992121
3-027	0.619784	0.543672	0.814643	11.2488	0.0475436	10.7479	1.54823	12.8083	212.864	2000	0.326239	0.988638
3-028	0.767991	0.492354	0.804335	11.506	0.0504086	10.8424	1.68952	14.3643	180.506	2000	0.300421	0.990621
3-029	0.856791	0.897508	0.788219	12.2238	0.0351655	11.9558	1.27239	11.1484	212.392	2000	0.325877	0.990636
3-030	0.892944	0.571045	0.79664	10.7841	0.0499145	10.6967	1.61941	12.6796	152.808	2000	0.276413	0.991797
3-031	0.825902	0.892197	0.790556	8.95013	0.0437746	9.24446	1.14621	7.73787	161.212	2000	0.283912	0.98787
3-032	0.627094	0.692098	0.793674	12.2181	0.0515368	11.9267	1.88286	16.7243	199.997	2000	0.316226	0.991156
3-033	0.402447	0.675613	0.76838	13.4494	0.0418351	12.9587	1.64396	16.1659	277.107	2000	0.372228	0.98975
3-034	0.875085	0.583767	0.812214	10.9644	0.0511456	11.149	1.64802	13.395	159.391	2000	0.282304	0.992008
3-035	0.696929	0.71919	0.7838	16.0491	0.024538	15.1552	1.20107	13.0449	317.246	2000	0.398275	0.991456
3-036	0.411384	0.41966	0.787355	9.90335	0.0306607	9.57596	0.888604	6.28322	125.793	2000	0.250792	0.991465
3-037	0.268804	0.486802	0.792732	12.2062	0.0376285	11.6176	1.35886	11.7263	191.347	2000	0.309312	0.991307
3-038	0.746729	0.791378	0.7828	12.5264	0.0341856	12.4408	1.24179	11.6191	305.758	2000	0.390998	0.987348
3-039	0.690143	0.719869	0.765529	10.3021	0.0458973	10.4482	1.36126	10.833	236.023	2000	0.343528	0.986221
3-040	0.978127	0.667245	0.799307	13.33	0.0438178	13.2084	1.71165	16.8442	290.96	2000	0.381418	0.989744
3-041	0.372894	0.604696	0.77027	10.2648	0.046872	9.60811	1.46115	10.7287	141.745	2000	0.266219	0.99075
3-042	0.83943	0.725708	0.801576	10.8763	0.0447826	11.0787	1.44885	11.6254	148.789	2000	0.272754	0.992415
3-043	0.737444	0.619909	0.786691	10.7922	0.044103	10.8393	1.39782	11.2679	224.829	2000	0.335283	0.988076
3-044	0.883864	0.621215	0.816162	12.1801	0.0430302	11.6009	1.53454	13.8569	202.89	2000	0.318504	0.990805
3-045	0.747534	0.675335	0.785265	8.58174	0.0391977	9.05207	1.0329	6.18042	96.4363	2000	0.219586	0.992294
3-046	0.527182	0.547036	0.791884	11.041	0.0401081	10.7912	1.27742	10.33	165.837	2000	0.287956	0.991146
3-047	0.627253	0.58372	0.791522	9.3926	0.0487233	9.59448	1.32462	9.32568	157.169	2000	0.280329	0.989242
3-048	0.897869	0.848049	0.813232	8.93982	0.0373735	9.16127	0.998111	6.58872	171.534	2000	0.29286	0.986673
3-049	0.648543	0.799593	0.787201	6.74423	0.0536468	6.5527	1.13814	5.39634	56.6243	2000	0.168262	0.991984
3-050	0.722332	0.638662	0.790795	11.8134	0.0344275	10.9802	1.19462	10.1798	204.034	2000	0.319401	0.989389
3-051	0.527389	0.397638	0.809599	8.17781	0.0455031	8.01089	1.10245	6.488	53.2077	2000	0.163107	0.994819
3-052	1.03553	0.769437	0.802947	10.7591	0.0296117	10.7239	0.950068	7.40387	213.497	2000	0.326724	0.988153
3-053	0.538828	0.406389	0.791153	11.9809	0.0366731	11.7159	1.26015	11.2512	226.649	2000	0.336637	0.989683
3-054	0.484571	0.480723	0.798846	8.18405	0.0452132	8.15311	1.09721	6.45496	61.4627	2000	0.175304	0.994195
3-055	0.944787	0.569677	0.797447	12.0811	0.0418475	12.147	1.45857	13.3146	209.307	2000	0.323502	0.991158
3-056	0.870195	1.08369	0.785989	11.7842	0.0322286	11.6745	1.12234	9.72791	335.181	2000	0.409378	0.983769
3-057	1.08048	1.06152	0.798142	12.572	0.0261939	12.2029	0.997176	8.8369	313.743	2000	0.39607	0.986532
3-058	0.981148	0.333473	0.834791	8.43385	0.055416	8.11625	1.40645	8.64748	90.118	2000	0.212271	0.991733
3-059	0.895396	1.13299	0.772312	13.6747	0.0387804	13.6885	1.52919	15.8593	345.386	2000	0.415563	0.988267
3-060	0.531574	0.679368	0.768197	9.88294	0.0428488	9.83747	1.23848	8.96501	126.506	2000	0.251501	0.991838
3-061	0.651351	0.873092	0.76933	12.061	0.0345862	11.9254	1.24385	10.8208	236.185	2000	0.343646	0.989506
3-062	0.611913	0.407653	0.785857	12.1152	0.039761	11.0188	1.44618	12.1226	178.478	2000	0.298729	0.99103
3-063	1.03555	0.949981	0.785639	11.9859	0.0250723	11.7882	0.88039	7.6049	190.955	2000	0.308994	0.991259
3-064	0.82896	0.937475	0.763963	9.86574	0.036499	9.98164	1.04017	7.76835	177.593	2000	0.297987	0.98862
3-065	0.627415	0.869859	0.774955	12.5239	0.035901	12.3778	1.30128	12.1591	234.074	2000	0.342107	0.99044
3-066	1.13839	0.985863	0.792107	14.1456	0.0247017	13.9107	1.00912	10.6884	488.01	2000	0.493969	0.983585
3-067	0.681165	0.564033	0.777138	7.60952	0.0369527	7.38809	0.868629	4.46791	42.7055	2000	0.146126	0.995137
3-068	0.653347	0.968502	0.740681	9.93843	0.0479365	10.0761	1.38815	10.4001	161.787	2000	0.284417	0.98985
3-069	0.836929	1.04844	0.766461	9.83436	0.0478016	9.22953	1.40016	10.123	157.127	2000	0.280291	0.988965
3-070	1.25655	1.09804	0.794842	13.4109	0.0315299	13.2247	1.22124	12.2293	344.623	2000	0.415104	0.987516
3-071	0.882128	0.600342	0.803186	9.19258	0.0479399	9.26333	1.30404	8.77037	109.058	2000	0.233515	0.992158
3-072	0.742541	0.963601	0.752049	10.1987	0.0418452	10.1896	1.23673	9.3691	127.02	2000	0.252012	0.992354
3-073	0.622898	0.541796	0.799186	9.53681	0.0499023	9.47216	1.39247	9.72817	115.188	2000	0.239988	0.991957
3-074	0.719676	0.832533	0.778638	11.3799	0.0384712	11.1532	1.27234	10.5859	163.081	2000	0.285553	0.991845
3-075	0.905091	0.771081	0.792051	12.2935	0.0336115	11.8024	1.18936	10.9295	265.694	2000	0.364482	0.987986
3-076	0.5461	0.64347	0.765405	9.80369	0.0536559	10.0714	1.56893	11.2859	101.003	2000	0.224726	0.993761
3-077	0.682763	0.90431	0.751555	12.0893	0.0327495	11.8441	1.20475	10.4758	325.936	2000	0.403693	0.984899
3-078	0.676466	0.597111	0.791144	12.7778	0.0424705	12.5126	1.56451	14.9221	282.232	2000	0.375654	0.988645
3-079	1.09172	1.30029	0.770068	14.0963	0.0356842	14.2088	1.43951	15.6617	572.905	2000	0.535213	0.981147
3-080	0.937041	0.910491	0.78148	13.7481	0.0289931	13.4647	1.18696	11.7549	394.032	2000	0.443865	0.986036
3-081	0.84454	0.944581	0.780812	13.0229	0.0377404	12.8358	1.42224	13.7287	265.988	2000	0.364683	0.989864
3-082	1.12119	0.902562	0.799292	14.6507	0.0336161	14.3862	1.40329	15.6835	641.97	2000	0.566555	0.980019
3-083	0.862353	0.665464	0.804185	12.1596	0.0420351	12.0235	1.46649	13.4408	272.555	2000	0.369158	0.988192
3-084	0.398966	0.568494	0.781408	13.8232	0.040932	13.4972	1.64914	16.6964	296.564	2000	0.385074	0.989747
3-085	0.900199	0.562432	0.799078	10.929	0.0427858	10.884	1.38184	10.9449	136.724	2000	0.261462	0.992836
3-086	0.906844	0.963351	0.78309	8.82342	0.0491837	9.00404	1.29779	8.36987	114.229	2000	0.238987	0.99112
3-087	0.921467	0.905526	0.787917	13.0306	0.0343759	12.9104	1.29995	12.5766	346.532	2000	0.416252	0.986639
3-088	0.382226	0.387832	0.782344	10.3926	0.0395439	10.0548	1.18766	9.01989	144.258	2000	0.268568	0.991243
3-089	1.21428	1.33649	0.793979	15.0318	0.0356645	15.0889	1.54985	17.63	588.759	2000	0.542567	0.983091
3-090	0.730453	0.713168	0.789293	12.3996	0.0432537	11.3624	1.62703	13.9376	184.907	2000	0.304062	0.990107
3-091	0.775373	1.03946	0.76431	14.0243	0.0399825	13.7822	1.62419	16.941	293.012	2000	0.382761	0.990456
3-092	0.888004	0.651552	0.797705	14.4131	0.0417371	14.3227	1.73704	19.0256	379.411	2000	0.435552	0.988198
3-093	0.765754	0.841968	0.766095	9.84861	0.0446145	10.0184	1.28134	9.4203	208.731	2000	0.323057	0.986906
3-094	0.614758	0.448578	0.798742	9.31683	0.0512368	9.22005	1.43718	9.55935	89.9455	2000	0.212068	0.992691
3-095	0.921467	0.905526	0.787917	13.0306	0.0343759	12.9104	1.29995	12.5766	346.532	2000	0.416252	0.986639
3-096	1.05809	1.16523	0.790642	12.3937	0.0430439	12.3066	1.56675	14.2964	258.635	2000	0.359607	0.989252
3-097	1.21795	1.1813	0.808348	9.95714	0.0375266	9.95368	1.09277	8.12406	227.452	2000	0.337233	0.985015
3-098	1.02137	1.27527	0.760494	9.69392	0.0522759	9.7133	1.49019	10.6183	109.598	2000	0.234092	0.99283
3-099	0.448499	0.752223	0.769336	10.8976	0.0475299	10.9192	1.52823	12.2373	172.289	2000	0.293504	0.990904
3-100	0.500526	0.493283	0.791916	11.1925	0.0508487	11.1312	1.67288	13.7304	113.036	2000	0.237735	0.9945
3-101	0.910914	1.05923	0.763205	10.8873	0.0543948	10.8584	1.72815	14.0204	159.242	2000	0.282172	0.991642
3-102	0.997377	1.21274	0.771009	12.3583	0.0338375	11.97	1.2348	11.0945	213.876	2000	0.327014	0.990647
3-103	1.62477	1.57305	0.780537	14.9233	0.0286546	14.7389	1.2889	13.8956	502.011	2000	0.501004	0.984884
3-104	0.931979	0.923807	0.785605	11.8019	0.0319614	11.8869	1.10742	9.61497	285.213	2000	0.377633	0.987007
3-105	0.47809	0.265651	0.810109	11.7651	0.044371	11.433	1.53456	13.1942	203.85	2000	0.319257	0.990598
3-106	0.582456	0.607499	0.764807	10.3658	0.0502931	9.67671	1.58841	11.6073	156.836	2000	0.280033	0.989726
3-107	0.768027	0.819242	0.793143	8.52957	0.0351683	8.50351	0.891048	5.40683	103.232	2000	0.227191	0.990997
3-108	0.487891	0.677575	0.786738	11.3831	0.0393968	11.2524	1.30839	10.9922	217.956	2000	0.330118	0.989028
3-109	0.69602	0.825604	0.778981	12.535	0.0341945	12.6414	1.24643	11.7261	345.191	2000	0.415446	0.985933
3-110	0.436812	0.528531	0.788218	8.2895	0.0459361	8.08227	1.127	6.69524	68.5355	2000	0.185116	0.993487
3-111	0.841669	0.690446	0.799573	9.91844	0.0456332	10.2276	1.3317	9.83208	166.218	2000	0.288286	0.989894
3-112	0.932303	0.66918	0.799956	10.4187	0.0465317	10.263	1.4074	10.8565	170.496	2000	0.291972	0.989954
3-113	0.60806	0.654656	0.783522	10.4309	0.0498078	10.1653	1.53764	11.6943	121.952	2000	0.246933	0.992637
3-114	0.577803	0.620649	0.774087	8.27684	0.061039	8.46953	1.51834	9.14083	37.0904	2000	0.136181	0.996788
3-115	0.555703	0.313431	0.793221	9.15892	0.0333156	8.69964	0.935003	5.78045	32.3961	2000	0.127271	0.997386
3-116	1.09052	1.01306	0.780755	12.7099	0.0339722	12.6505	1.26664	11.9301	327.025	2000	0.404367	0.986846
3-117	0.748155	0.716094	0.787792	12.1016	0.0393085	11.8777	1.38886	12.4393	241.687	2000	0.347625	0.989203
3-118	0.808434	0.403371	0.815029	9.33499	0.049651	8.62094	1.36793	9.34676	142.788	2000	0.267196	0.988349
3-119	0.769159	0.595156	0.793218	9.22518	0.0345947	9.08578	0.944654	6.14946	54.3893	2000	0.164908	0.995952
3-120	0.547437	0.744188	0.792209	10.5	0.0425256	10.6575	1.32819	10.2753	239.401	2000	0.345978	0.986672
3-121	0.500369	0.600622	0.767926	6.12371	0.0687818	6.38477	1.29832	5.76398	29.8267	2000	0.12212	0.995435
3-122	1.11078	0.801845	0.801473	13.739	0.0406982	13.7294	1.59739	17.0693	390.74	2000	0.442007	0.986855
3-123	0.643476	0.458521	0.788469	11.7199	0.0402571	11.5185	1.36805	11.7305	150.884	2000	0.274667	0.992999
3-124	0.539638	0.348413	0.796465	10.519	0.0475538	10.4067	1.4508	11.3893	118.84	2000	0.243762	0.993259
3-125	0.586134	0.684104	0.774211	10.7537	0.0312178	10.5074	1.01321	7.5157	39.4461	2000	0.140439	0.997786
3-126	0.511433	0.575966	0.773933	12.1916	0.0463401	12.0177	1.64093	14.911	238.113	2000	0.345046	0.989648
3-127	0.629847	0.827449	0.771029	10.7582	0.0335793	10.1604	1.07593	8.28699	197.983	2000	0.314629	0.98783
3-128	0.46621	0.430032	0.797483	8.57266	0.0487736	8.55828	1.21627	7.70533	105.485	2000	0.229657	0.991024
3-129	0.706598	0.74924	0.776909	10.9864	0.0431741	10.9085	1.37535	11.2661	182.997	2000	0.302487	0.990255
3-130	0.524228	0.455363	0.794719	9.59336	0.0463136	9.23798	1.30582	9.22512	117.296	2000	0.242173	0.991619
3-131	0.692609	0.645875	0.774499	8.94257	0.0363929	9.07714	1.00389	6.35491	130.145	2000	0.255093	0.990011
3-132	0.879404	0.772101	0.800107	10.1171	0.0353149	10.1504	1.04939	7.76364	190.867	2000	0.308923	0.988115
3-133	0.900471	0.672321	0.793345	12.3307	0.0401218	12.363	1.41447	13.6159	361.958	2000	0.425416	0.984873
3-134	0.570333	0.378013	0.796185	10.8014	0.0417688	10.716	1.33694	10.4026	139.66	2000	0.264254	0.99247
3-135	0.888659	0.637347	0.802264	13.9664	0.0449105	13.8816	1.8349	19.0201	329.862	2000	0.406117	0.989303
3-136	1.0431	0.819252	0.80023	13.9072	0.036027	13.9364	1.44518	15.2223	499.502	2000	0.499751	0.983033
3-137	0.984823	0.35607	0.832048	10.6087	0.044198	10.2051	1.40025	10.8836	148.056	2000	0.272081	0.991194
3-138	0.788673	0.416434	0.799022	11.9651	0.0460186	11.7725	1.59946	14.1955	192.995	2000	0.31064	0.991339
3-139	1.15495	1.21697	0.786952	14.0274	0.0292867	14.1195	1.23681	12.5827	522.759	2000	0.511253	0.982921
3-140	1.10659	1.13243	0.776004	16.4484	0.0318871	16.1846	1.56713	18.4925	704.15	2000	0.593359	0.982622
3-141	0.731568	0.613998	0.79872	11.5731	0.0456565	11.6816	1.53117	13.3815	261.871	2000	0.36185	0.987777
3-142	0.95049	0.773271	0.787925	12.2821	0.0348462	12.1503	1.29306	11.3016	296.099	2000	0.384772	0.987472
3-143	0.670945	0.987597	0.772266	15.2389	0.0390485	14.9591	1.73017	19.7601	474.43	2000	0.487047	0.986784
3-144	0.780873	0.967238	0.755622	10.0618	0.0532411	10.0137	1.562	11.7115	178.786	2000	0.298987	0.988923
3-145	1.02607	1.01869	0.778572	13.398	0.0345047	13.0993	1.35691	13.5211	401.883	2000	0.448265	0.984747
3-146	0.885864	0.831449	0.784208	15.9794	0.0400213	15.967	1.85886	22.2616	513.885	2000	0.506895	0.987153
3-147	0.670624	0.42596	0.798456	12.1335	0.0459166	11.7562	1.66512	14.6205	216.09	2000	0.328702	0.990671
3-148	0.711651	0.861958	0.772149	14.4029	0.0482076	14.2074	2.04778	21.5557	233.039	2000	0.341349	0.99288
3-149	0.560017	0.515641	0.787008	15.2854	0.0378697	14.7604	1.68078	18.6085	322.474	2000	0.401543	0.99087
3-150	0.887139	0.369112	0.807773	15.4703	0.0436114	14.9682	1.95713	22.4886	330.455	2000	0.406482	0.990845
3-151	0.62849	0.488142	0.790796	12.7842	0.0483128	12.2988	1.80321	17.0804	231.183	2000	0.339988	0.990629
3-152	0.965689	0.998946	0.795549	13.8792	0.0314017	13.6464	1.27563	12.9804	457.089	2000	0.478063	0.984368
3-153	0.695394	1.12207	0.763725	13.0505	0.0457201	13.1302	1.75875	17.3063	347.427	2000	0.416789	0.987314
3-154	0.848169	0.990833	0.778544	17.1324	0.0423584	16.7507	2.08932	27.0054	497.03	2000	0.498513	0.988769
3-155	0.449664	0.759386	0.75797	11.0999	0.0492174	10.6431	1.62657	13.2655	157.689	2000	0.280792	0.991736
3-156	0.476313	0.719779	0.753211	12.1866	0.0502191	11.7449	1.80981	16.0125	179.629	2000	0.29969	0.991898
3-157	0.745259	0.556936	0.796982	10.897	0.0471887	10.7854	1.49863	12.2903	182.306	2000	0.301915	0.990344
3-158	0.722231	0.471501	0.7832	9.38403	0.0483081	9.34534	1.40415	9.3055	118.098	2000	0.243	0.991908
3-159	0.742191	0.798173	0.772793	10.0963	0.0456107	9.36497	1.3788	10.0706	167.608	2000	0.28949	0.988488
3-160	0.35663	0.632466	0.760593	9.78506	0.0451365	9.80098	1.29216	9.45762	106.012	2000	0.230231	0.99325
3-161	0.748767	0.586044	0.795707	10.2122	0.0469152	10.075	1.42457	10.5079	138.921	2000	0.263554	0.99162
3-162	0.95326	0.9291	0.789858	10.9737	0.04142	11.0163	1.3632	10.6583	131.555	2000	0.256471	0.993289
3-163	0.715892	0.620945	0.773648	9.46506	0.044371	9.02992	1.23331	8.61375	164.048	2000	0.286398	0.987635
3-164	0.953002	1.00853	0.787913	13.3709	0.0325649	12.7401	1.27003	12.1906	293.097	2000	0.382816	0.988795
3-165	0.465592	0.78024	0.768044	13.2068	0.0398598	12.9973	1.50865	15.0808	275.577	2000	0.371199	0.989555
3-166	0.610898	0.390516	0.821831	8.76625	0.0425347	8.26469	1.13388	7.12739	140.698	2000	0.265234	0.987449
3-167	0.623843	0.625969	0.774883	10.5163	0.0431382	10.3546	1.39862	10.2522	94.111	2000	0.216923	0.994631
3-168	0.665427	0.958472	0.749813	10.7491	0.0457551	10.0134	1.50705	11.3725	168.666	2000	0.290402	0.989851
3-169	0.37677	0.6604	0.75198	9.73067	0.0481553	9.59826	1.44209	10.0056	123.653	2000	0.24865	0.991942
3-170	0.419316	0.562596	0.785145	8.09157	0.0484032	8.29478	1.1676	6.90653	59.5121	2000	0.172499	0.994689
3-171	0.62653	0.2159	0.82178	8.27609	0.0510344	8.48759	1.28389	7.7333	92.2069	2000	0.214717	0.992178
3-172	0.784631	0.616785	0.806843	10.074	0.0446617	10.0467	1.31202	9.68767	108.272	2000	0.232672	0.993478
3-173	0.828334	0.995016	0.768254	11.2094	0.040754	11.0188	1.30898	10.9935	279.785	2000	0.374022	0.986027
3-174	0.662033	0.479073	0.80276	13.5374	0.0425573	12.2908	1.71483	16.5216	327.31	2000	0.404543	0.986622
3-175	0.827074	0.703784	0.800768	11.0028	0.043377	10.8405	1.39361	11.4325	201.192	2000	0.317169	0.989139
3-176	0.565504	0.576883	0.77838	12.2869	0.0409142	11.9954	1.50186	13.1336	224.525	2000	0.335056	0.990399
3-177	1.1588	1.07325	0.818014	10.2911	0.0493301	10.3615	1.50516	11.6234	179.123	2000	0.299268	0.989479
3-178	0.937797	0.904389	0.789827	11.9937	0.0329706	11.6715	1.19462	10.1008	316.586	2000	0.397861	0.984996
3-179	0.590834	0.621014	0.775576	11.9754	0.0463561	11.866	1.65427	14.5675	285.023	2000	0.377507	0.987571
3-180	0.365286	0.665473	0.750926	8.65397	0.0470009	8.76699	1.40407	7.85461	209.56	2000	0.323697	0.984541
3-181	0.801571	0.566624	0.797944	9.20805	0.032467	9.32147	0.866706	5.90718	168.884	2000	0.290589	0.987579
3-182	0.622784	0.549109	0.797081	8.69278	0.0485613	8.73492	1.27009	8.02552	95.464	2000	0.218477	0.992397
3-183	1.07746	0.909225	0.792722	12.1659	0.0360877	12.0214	1.25906	11.6101	326.57	2000	0.404085	0.985569
3-184	0.626021	0.952808	0.761773	14.8523	0.0391245	14.2965	1.7875	18.6542	342.937	2000	0.414087	0.989449
3-185	1.03629	0.868274	0.793703	14.2972	0.0313265	14.2539	1.33362	13.9276	407.286	2000	0.451268	0.98701
3-186	0.531042	0.534817	0.800483	10.6088	0.0480289	10.5789	1.54615	11.6738	112.121	2000	0.236771	0.993828
3-187	0.392057	0.428412	0.764329	6.79739	0.0569958	6.68798	1.19006	5.75007	31.0882	2000	0.124676	0.995854
3-188	0.838751	0.960134	0.766567	14.1051	0.03831	14.0218	1.61356	16.4602	385.461	2000	0.439011	0.98745
3-189	0.909262	0.556458	0.808378	12.7881	0.044566	12.7624	1.67237	15.6768	258.627	2000	0.359602	0.990144
3-190	0.941346	1.01784	0.791015	10.3153	0.0335216	10.4866	1.0239	7.7941	302.763	2000	0.389078	0.982019
3-191	0.641526	0.526306	0.799915	11.0988	0.0346136	10.9646	1.11238	9.22665	212.343	2000	0.325839	0.989305
3-192	0.390344	0.611292	0.776158	10.2985	0.0522619	10.4307	1.63953	12.0498	125.474	2000	0.250474	0.992904
3-193	0.653238	0.740109	0.805319	10.9749	0.0498987	11.0146	1.74017	13.265	192.201	2000	0.31	0.990154
3-194	0.983624	1.07349	0.793164	11.9896	0.0306839	11.9626	1.09784	9.43309	357.868	2000	0.423006	0.983812
3-195	0.801984	0.577287	0.806109	11.4537	0.0483911	10.9341	1.62979	13.8153	150.945	2000	0.274722	0.992311
3-196	0.765285	0.881216	0.786247	14.0997	0.0404959	13.809	1.6286	17.2777	354.933	2000	0.421268	0.988518
3-197	0.820366	1.10827	0.768874	13.4265	0.0429546	13.1619	1.6651	16.7706	339.997	2000	0.412309	0.987795
3-198	1.0664	0.845061	0.785822	11.9936	0.0486603	11.9048	1.69758	15.1369	182.018	2000	0.301677	0.992114
3-199	0.608381	0.620214	0.78992	9.01832	0.0440167	8.82711	1.16831	7.64699	117.767	2000	0.242659	0.990824
3-200	0.795971	0.533573	0.798363	12.321	0.0413521	12.3117	1.48465	13.5724	186.583	2000	0.305437	0.992431
3-201	0.493391	0.597607	0.758823	8.51961	0.049953	8.51685	1.26465	7.88309	90.8439	2000	0.213124	0.992215
3-202	0.44828	0.449909	0.793755	12.7259	0.0453929	12.2596	1.66189	15.7048	252.832	2000	0.35555	0.989725
3-203	0.611562	0.581152	0.783419	11.3723	0.0455759	11.1958	1.51141	12.8632	243.586	2000	0.348989	0.988174
3-204	0.752853	0.344536	0.825718	7.94994	0.0491834	8.00851	1.18512	6.79395	86.568	2000	0.208048	0.991797
3-205	0.816738	0.820489	0.780165	12.0487	0.0436871	11.8698	1.57043	14.0015	253.943	2000	0.35633	0.988953
3-206	0.470968	0.695826	0.757434	10.6919	0.0463752	10.7587	1.55226	11.5294	194.069	2000	0.311504	0.989908
3-207	0.807276	0.621341	0.805553	9.7509	0.0356117	9.69845	0.997969	7.40605	182.528	2000	0.3021	0.987504
3-208	0.868444	0.740556	0.79965	9.82183	0.0379381	9.91661	1.08631	7.99475	170.906	2000	0.292323	0.988935
3-209	0.582612	0.549881	0.784503	9.02226	0.0414572	9.00419	1.09139	7.13903	72.2523	2000	0.190069	0.994487
3-210	0.878426	0.787883	0.79206	9.79466	0.0325998	9.62686	0.911221	6.57688	137.715	2000	0.262407	0.990843
3-211	0.630204	0.582923	0.790594	7.00771	0.0570561	6.93603	1.22631	6.16506	57.5647	2000	0.169654	0.992721
3-212	0.616102	0.36452	0.819501	8.80927	0.0516053	8.63124	1.34627	8.65047	94.1247	2000	0.216939	0.992394
3-213	0.650489	0.750042	0.784148	7.33549	0.0540481	7.53125	1.19763	6.4216	67.2514	2000	0.183373	0.992783
3-214	0.73349	0.541592	0.808485	8.71349	0.0501338	8.56414	1.29584	8.3059	65.7224	2000	0.181277	0.994543
3-215	0.606661	0.800389	0.756612	9.29772	0.0480241	9.25453	1.31361	9.03128	102.193	2000	0.226045	0.992736
3-216	0.754671	0.505807	0.790401	9.56587	0.0463736	9.66513	1.3346	9.3235	123.095	2000	0.248087	0.992129
3-217	0.707743	0.848533	0.787102	12.068	0.0417759	12.028	1.49435	13.3896	291.966	2000	0.382078	0.987279
3-218	0.671617	0.430648	0.803908	9.17482	0.0450899	8.89075	1.24868	8.25005	126.753	2000	0.251747	0.99028
3-219	1.04507	0.910734	0.801603	12.7261	0.0386127	13.0553	1.44217	13.7247	239.858	2000	0.346307	0.991028
3-220	0.881852	0.849388	0.784467	9.57677	0.0347761	9.75854	1.02451	6.99392	202.123	2000	0.317901	0.986285
3-221	0.582461	0.636868	0.770473	8.81852	0.0440381	8.92969	1.15611	7.39269	103.368	2000	0.227341	0.992146
3-222	0.5969	0.67733	0.778047	7.65278	0.0518975	7.8723	1.24877	6.67845	76.1321	2000	0.195105	0.992461
3-223	0.489345	0.539023	0.768145	9.56085	0.0504107	9.7669	1.44685	10.1623	143.808	2000	0.268149	0.990659
3-224	0.434396	0.623371	0.777789	7.61519	0.0599389	7.50367	1.42494	7.74108	85.2453	2000	0.206452	0.990661
3-225	0.654237	0.407334	0.806054	9.815	0.0446795	9.96133	1.31524	9.34725	121.162	2000	0.246132	0.992455
3-226	0.950937	0.715408	0.802199	10.2397	0.0499026	10.2826	1.50393	11.4579	150.665	2000	0.274468	0.991108
3-227	0.8636	0.56727	0.813434	10.387	0.0542813	10.2358	1.71116	12.9126	113.932	2000	0.238675	0.993391
3-228	0.452582	0.684372	0.758787	10.2344	0.0369667	10.3304	1.13475	8.3747	150.7	2000	0.2745	0.991174
3-229	0.374519	0.653025	0.750151	10.8905	0.0519608	10.9359	1.68899	13.4414	111.42	2000	0.236029	0.994322
3-230	0.526888	0.651922	0.778389	10.7992	0.0458663	10.7578	1.46752	11.7314	193.097	2000	0.310723	0.989536
3-231	0.712376	0.575479	0.782509	8.72588	0.0507694	8.29808	1.4158	8.38062	89.7218	2000	0.211804	0.991826
3-232	0.546606	0.795599	0.758003	10.493	0.0435964	10.5895	1.33838	10.3917	216.048	2000	0.32867	0.987773
3-233	0.720333	0.82021	0.792307	8.34077	0.0508545	8.27799	1.28088	7.78047	101.354	2000	0.225115	0.991
3-234	0.697838	0.823879	0.760529	8.86356	0.038046	9.03306	1.00218	6.44127	126.931	2000	0.251924	0.990135
3-235	0.733635	0.712281	0.786416	8.17479	0.0466225	8.33681	1.11927	6.74241	63.5372	2000	0.178237	0.994249
3-236	0.963421	0.964075	0.794519	9.87472	0.031489	9.48314	0.94242	6.40132	127.16	2000	0.25215	0.991248
3-237	0.536157	0.582019	0.794902	10.4734	0.0418478	9.84008	1.28681	9.6787	146.307	2000	0.270469	0.990681
3-238	0.602849	0.708232	0.790707	8.92476	0.0363551	9.05849	0.963628	6.20278	106.742	2000	0.231022	0.991724
3-239	0.68327	0.89868	0.789704	8.70502	0.0469152	8.68137	1.2162	7.69155	106.555	2000	0.230819	0.991117
3-240	0.505147	0.549592	0.775475	8.71563	0.0515175	9.04872	1.36276	8.50431	57.4281	2000	0.169452	0.995672
3-241	0.591572	0.425146	0.7946	7.49905	0.0544337	7.59698	1.2559	6.71458	70.7065	2000	0.188025	0.992436
3-242	0.729735	0.886	0.778728	9.05952	0.0391232	9.18324	1.08895	7.06573	136.48	2000	0.261228	0.989699
3-243	0.540389	0.47011	0.80493	7.09548	0.0511838	7.23247	1.1179	5.72939	80.9724	2000	0.201212	0.990676
3-244	0.792	0.848467	0.792918	14.2429	0.028566	13.7411	1.23212	12.4028	315.448	2000	0.397145	0.989433
3-245	0.684532	0.758487	0.778852	9.352	0.0543124	9.24514	1.56073	10.3501	101.312	2000	0.225069	0.992884
3-246	0.728014	0.873036	0.777091	9.73785	0.0383287	9.51842	1.1119	7.95029	221.186	2000	0.332556	0.984447
3-247	1.12203	0.85514	0.796448	14.8647	0.0387428	14.5966	1.65058	18.676	495.025	2000	0.497506	0.985056
3-248	0.640134	0.941655	0.762291	11.5364	0.049927	11.5604	1.70201	14.5268	180.394	2000	0.300328	0.991669
3-249	0.662546	0.418208	0.79152	10.8942	0.0531982	10.9011	1.69852	13.7739	128.013	2000	0.252995	0.993354
3-250	0.695862	0.573677	0.77611	10.6341	0.0505409	10.3676	1.57229	12.3284	188.555	2000	0.307046	0.98923
3-251	0.949205	0.776412	0.796792	14.7783	0.0442676	14.7734	1.89985	21.1733	393.929	2000	0.443807	0.988671
3-252	0.660012	0.820376	0.761943	12.5259	0.0458063	11.7389	1.64604	15.7159	339.699	2000	0.412128	0.985043
3-253	0.640368	0.794955	0.773485	13.7303	0.0424178	13.5063	1.72832	17.2911	352.352	2000	0.419733	0.987806
3-254	1.10997	0.950405	0.795473	14.7001	0.0387825	14.588	1.71246	18.2646	409.527	2000	0.452508	0.987629
3-255	0.58303	0.741961	0.775696	13.6475	0.0472626	13.1875	1.88263	18.8841	255.388	2000	0.357343	0.991012
3-256	0.910592	1.11292	0.777578	15.7527	0.0292805	15.2164	1.34781	15.4012	515.021	2000	0.507455	0.985975
3-257	0.75537	0.604902	0.803764	7.82377	0.0639687	7.75475	1.51206	8.63113	62.1601	2000	0.176295	0.993716
3-258	1.04374	0.294407	0.835176	12.2181	0.05026	12.0016	1.82012	16.3841	245.341	2000	0.350243	0.989597
3-259	0.832403	0.567485	0.81745	9.4407	0.0477526	9.54482	1.44191	9.73717	234.105	2000	0.342129	0.983996
3-260	1.11905	0.752663	0.796883	9.63514	0.0590355	9.76482	1.67723	11.9162	101.669	2000	0.225465	0.993253
3-261	0.873649	1.0248	0.777904	15.4997	0.0445086	15.3613	2.03977	23.2468	424.568	2000	0.460743	0.988509
3-262	0.616683	0.45904	0.780766	11.1594	0.0435037	11.0643	1.41471	11.5751	139.576	2000	0.264174	0.992908
3-263	1.50332	1.06425	0.797451	14.4542	0.0412573	14.0947	1.74303	18.6408	357.729	2000	0.422924	0.988762
3-264	0.716408	0.709198	0.778194	13.4157	0.0496385	13.3101	1.91378	19.3867	292.955	2000	0.382724	0.989654
3-265	0.987462	1.17116	0.757116	13.4743	0.0419867	13.257	1.65011	16.5668	441.866	2000	0.470035	0.98395
3-266	0.508636	0.825836	0.755481	10.7381	0.0454232	10.7536	1.42562	11.4386	161.114	2000	0.283826	0.991467
3-267	0.910747	0.540438	0.802317	15.0999	0.0423666	14.7645	1.83818	20.813	315.179	2000	0.396976	0.990997
3-268	0.905469	0.879372	0.784348	15.5782	0.039878	15.5924	1.80405	21.058	453.575	2000	0.476222	0.988056
3-269	1.11808	1.02036	0.790582	13.5944	0.0280294	13.2853	1.12108	11.0812	398.992	2000	0.44665	0.985371
3-270	0.923286	1.21538	0.765042	13.3676	0.0431257	13.4616	1.68261	17.1269	464.967	2000	0.482165	0.983391
3-271	0.48974	0.289763	0.792499	11.7915	0.0373669	11.1503	1.27552	10.8787	169.784	2000	0.291363	0.991556
3-272	0.454068	0.543031	0.77991	8.8948	0.049286	8.74398	1.37682	8.52913	98.6365	2000	0.222077	0.99219
3-273	0.755914	0.794416	0.757874	10.212	0.0443187	10.1693	1.33566	9.94268	128.903	2000	0.253873	0.992346
3-274	0.5391	0.647445	0.772844	12.2525	0.0424094	12.0683	1.60489	13.9418	205.293	2000	0.320385	0.991377
3-275	0.869456	0.666628	0.807985	10.1502	0.0478633	9.89844	1.44496	10.8077	154.151	2000	0.277625	0.990353
3-276	1.48889	1.46799	0.770836	14.8511	0.0328422	14.0185	1.42016	15.1388	427.73	2000	0.462455	0.986206
3-277	0.716789	0.406715	0.812226	8.80788	0.0510653	8.74647	1.33114	8.57911	76.9767	2000	0.196184	0.993914
3-278	1.05871	0.847556	0.794941	11.5797	0.0430497	11.5067	1.49928	12.5106	194.771	2000	0.312066	0.990877
3-279	0.441069	0.517577	0.790561	10.0159	0.0501817	9.83984	1.48833	10.7835	94.2362	2000	0.217067	0.994096
3-280	0.417817	0.64856	0.752219	10.0976	0.0521676	9.99417	1.55696	11.4499	111.204	2000	0.235801	0.993129
3-281	0.823882	1.08659	0.778	12.9249	0.0371472	12.9373	1.39914	13.6395	335.015	2000	0.409277	0.987274
3-282	0.908171	0.921264	0.78054	12.4284	0.0415754	12.5064	1.61032	13.8734	183.576	2000	0.302966	0.992628
3-283	0.627985	0.494043	0.8051	9.9081	0.0526706	9.99538	1.59105	11.2882	107.382	2000	0.231713	0.993457
3-284	0.47035	0.722817	0.757937	12.027	0.0452001	11.8345	1.59851	14.0601	235.449	2000	0.34311	0.989756
3-285	0.577723	0.69093	0.780516	11.6865	0.0415414	11.4057	1.42606	12.08	136.403	2000	0.261154	0.993781
3-286	0.682964	0.60113	0.789084	11.1444	0.0465198	10.3958	1.51632	12.3417	151.21	2000	0.274964	0.991456
3-287	0.88784	0.60852	0.798076	10.7621	0.0494224	10.6112	1.56637	12.243	109.676	2000	0.234176	0.993848
3-288	0.386583	0.443478	0.78677	10.2556	0.0510962	10.0729	1.52886	11.595	122.732	2000	0.247721	0.992555
3-289	0.760818	0.6038	0.794459	11.8887	0.0502848	11.5168	1.81516	15.2267	142.669	2000	0.267085	0.99339
3-290	0.780947	0.773478	0.784446	13.114	0.0382813	12.9167	1.45642	14.2139	321.646	2000	0.401028	0.987871
3-291	1.13959	1.06271	0.793093	16.7695	0.0377606	16.4332	1.87342	22.8892	658.601	2000	0.573847	0.984547
3-292	1.04491	0.87524	0.798546	14.7197	0.0401626	14.6381	1.72608	19.0814	476.343	2000	0.488028	0.985729
3-293	0.505166	0.521759	0.771155	11.0033	0.0491918	11.0429	1.59355	12.8626	220.571	2000	0.332093	0.98902
3-294	0.625524	0.271755	0.82363	9.00504	0.0513319	8.93497	1.40381	9.16414	88.5167	2000	0.210377	0.993254
3-295	0.630197	0.62488	0.773677	11.3273	0.0490594	10.8493	1.61179	13.6701	232.963	2000	0.341294	0.987612
3-296	0.34805	0.640883	0.781557	11.3708	0.0470935	11.0549	1.65544	12.9518	100.807	2000	0.224507	0.994892
3-297	0.898361	0.878636	0.783254	14.3819	0.025788	14.1196	1.07538	11.3865	372.814	2000	0.431749	0.988099
3-298	1.61332	1.61549	0.773382	17.3069	0.0291618	17.1663	1.48797	18.9481	819.809	2000	0.640238	0.98158
3-299	0.942642	0.911683	0.770502	15.0187	0.0419747	14.8408	1.80666	20.7085	388.387	2000	0.440674	0.988917
3-300	0.696194	0.442521	0.790215	10.8438	0.0516175	10.2315	1.63565	13.0923	187.392	2000	0.306098	0.989035
3-301	0.432684	0.754745	0.741819	7.86641	0.0521073	8.15001	1.2473	7.12335	50.7809	2000	0.159344	0.995374
3-302	0.682625	0.573891	0.786419	13.0263	0.0259193	12.6173	1.01871	9.11567	154.057	2000	0.27754	0.994019
3-303	0.760949	0.537466	0.792794	8.80066	0.0400323	8.56435	1.04421	6.52	61.043	2000	0.174704	0.994806
3-304	0.938672	0.754681	0.771711	9.55131	0.0614773	9.33008	1.71008	12.2354	108.623	2000	0.233048	0.992231
3-305	0.429429	0.416696	0.787176	14.1421	0.0411924	13.8292	1.6868	17.5713	255.343	2000	0.357311	0.991898
3-306	1.26201	1.21952	0.786246	13.1011	0.0356871	12.1026	1.39641	12.9929	487.749	2000	0.493837	0.978183
3-307	0.934337	0.975201	0.780917	11.6723	0.049272	11.3685	1.67461	14.6285	227.526	2000	0.337288	0.989245
3-308	0.676395	0.528117	0.798349	12.5188	0.0452842	11.5067	1.65279	15.046	306.642	2000	0.391562	0.985884
3-309	0.477976	0.580736	0.777939	11.2299	0.0487765	11.3739	1.62287	13.3697	146.353	2000	0.270511	0.993088
3-310	0.926067	0.84576	0.785022	12.579	0.0443113	12.6294	1.63029	15.5234	347.672	2000	0.416936	0.986164
3-311	0.54869	0.671735	0.763839	9.68464	0.058056	9.62256	1.67858	11.9346	94.5958	2000	0.217481	0.993837
3-312	0.966982	1.1208	0.777528	14.6608	0.0368522	14.1224	1.54886	16.9669	329.169	2000	0.40569	0.98958
3-313	1.09632	0.961398	0.793235	14.5468	0.035683	14.6617	1.48935	16.4511	426.135	2000	0.461593	0.987281
3-314	0.489919	0.701169	0.775444	11.3897	0.0478417	10.5455	1.57308	13.2846	176.072	2000	0.296709	0.990331
3-315	0.803242	0.586826	0.792118	11.2358	0.051082	10.8124	1.69733	14.1064	194.042	2000	0.311482	0.989901
3-316	0.492007	0.532085	0.794605	9.17166	0.0387592	9.01981	1.06583	7.02065	138.383	2000	0.263043	0.989363
3-317	1.17661	0.990557	0.802645	13.8593	0.0374152	13.9912	1.49675	15.871	332.07	2000	0.407474	0.989059
3-318	0.842444	1.19353	0.770468	13.4139	0.0391184	13.1391	1.5108	15.2659	368.854	2000	0.42945	0.986564
3-319	0.774884	0.903749	0.770192	12.0739	0.0476432	11.9196	1.70927	15.2756	233.687	2000	0.341824	0.989836
3-320	0.494629	0.677238	0.784632	8.29415	0.0480701	7.92355	1.15945	7.1235	97.585	2000	0.22089	0.990305
3-321	0.744483	0.648837	0.783038	9.12772	0.0354593	9.20487	0.951735	6.50577	189.213	2000	0.307582	0.985435
3-322	0.611614	0.509999	0.783568	8.75293	0.0492707	8.87591	1.26553	8.30001	105.589	2000	0.22977	0.991647
3-323	0.855622	0.685323	0.795899	10.0774	0.0424074	10.1132	1.26787	9.28529	174.938	2000	0.295752	0.989268
3-324	0.872481	0.650114	0.810276	10.961	0.0472337	10.7129	1.51297	12.4525	184.173	2000	0.303458	0.98997
3-325	0.608255	1.00498	0.770953	10.0741	0.0429606	9.45478	1.41531	9.68375	218.799	2000	0.330756	0.985212
3-326	0.471489	0.760402	0.757844	9.76644	0.0476152	9.57356	1.37506	9.7824	126.276	2000	0.251273	0.991383
3-327	0.899731	0.646466	0.80081	9.2055	0.0447908	8.84105	1.20823	8.03656	93.0392	2000	0.215684	0.992738
3-328	0.761894	0.49719	0.796988	11.9377	0.044573	11.5566	1.54774	13.606	255.591	2000	0.357485	0.988241
3-329	0.801145	0.915475	0.787689	8.12818	0.0537196	8.16936	1.36337	7.92599	75.0696	2000	0.193739	0.993117
3-330	0.594495	0.424471	0.798037	8.9886	0.0494255	8.88234	1.30914	8.58829	96.6454	2000	0.219824	0.992453
3-331	0.841759	0.670636	0.77574	10.5916	0.0393114	10.5198	1.25006	9.45959	164.337	2000	0.286651	0.990616
3-332	0.734896	0.603752	0.816247	10.5235	0.0443326	10.1939	1.39845	10.3965	132.01	2000	0.256914	0.99219
3-333	0.383584	0.534716	0.770721	8.17508	0.0501794	8.30249	1.26405	7.38657	74.5565	2000	0.193076	0.993342
3-334	0.748509	0.890879	0.786823	11.1362	0.044166	11.0251	1.45481	11.8933	142.12	2000	0.266571	0.992767
3-335	0.55744	0.486743	0.782178	11.5991	0.037121	11.1627	1.24435	10.5484	161.967	2000	0.284576	0.991934
3-336	0.600026	0.491628	0.786099	9.40975	0.0480384	9.05809	1.3417	9.2137	80.2752	2000	0.200344	0.994114
3-337	0.643822	0.569394	0.779612	9.76505	0.0435181	9.61557	1.28197	8.85941	188.047	2000	0.306632	0.987624
4-001	1.35689	1.25895	0.788117	17.1487	0.0497737	17.6757	2.5835	31.2379	298.941	2000	0.386614	0.993918
4-002	0.913129	1.15759	0.781955	13.1745	0.0463045	13.8893	1.89532	17.3266	145.227	2000	0.269469	0.995247
4-003	0.93746	0.814317	0.787314	10.5248	0.071188	10.8784	2.35026	17.2055	31.1275	2000	0.124755	0.998362
4-004	1.18844	1.23908	0.772223	19.6234	0.048615	20.6064	2.91426	39.8622	236.55	2000	0.343912	0.99652
4-005	0.881017	0.746129	0.796991	19.7402	0.0471168	20.4702	2.84386	39.0315	333.275	2000	0.408213	0.995153
4-006	1.07535	0.705411	0.808049	12.7362	0.0691862	13.0067	2.71833	24.5249	86.6595	2000	0.208158	0.996756
4-007	1.4495	1.15787	0.797185	20.628	0.0522696	21.2505	3.2573	47.5873	244.219	2000	0.349442	0.996578
4-008	0.887625	1.09547	0.78804	14.7782	0.0546434	14.5895	2.47147	25.6016	85.1591	2000	0.206348	0.997516
4-009	0.586489	0.923454	0.773083	18.0685	0.0488071	18.6779	2.7479	34.047	135.389	2000	0.260182	0.997609
4-010	0.712115	1.21162	0.774851	21.2006	0.0444088	22.1741	2.85543	42.6706	250.494	2000	0.353902	0.996862
4-011	0.586565	1.10661	0.76757	19.3944	0.0489921	20.253	2.84234	39.8584	306.255	2000	0.391315	0.995402
4-012	1.45715	1.46981	0.790682	22.2071	0.0511363	22.7211	3.40587	53.9078	375.305	2000	0.433189	0.995454
4-013	0.869495	0.667772	0.789243	10.919	0.0653682	10.9524	2.16677	17.0564	50.0038	2000	0.15812	0.997434
4-014	1.20043	1.21599	0.777254	19.6377	0.0489327	20.1098	2.93048	40.2479	91.1231	2000	0.213451	0.998609
4-015	1.07985	0.896522	0.782921	22.9749	0.0480661	23.4901	3.3055	53.9212	262.735	2000	0.362446	0.997072
4-016	1.49502	1.2994	0.788329	22.8139	0.052387	23.6834	3.60628	58.5317	267.736	2000	0.36588	0.997014
4-017	1.11352	1.30434	0.768571	22.1441	0.0461337	22.2435	2.96133	47.9333	640.453	2000	0.565886	0.991813
4-018	1.12169	1.51847	0.76513	19.6477	0.0460639	20.5657	2.64869	37.9799	638.823	2000	0.565165	0.990256
4-019	1.09161	0.961829	0.799903	9.44412	0.0723247	9.64549	2.08442	14.1262	48.2909	2000	0.155388	0.996721
4-020	1.24697	1.12673	0.786203	19.8988	0.0472768	20.598	2.81563	39.8982	219.641	2000	0.331392	0.996798
4-021	0.980093	0.935053	0.780001	21.9727	0.0462955	22.2424	3.06949	47.709	245.238	2000	0.35017	0.99696
4-022	1.22658	1.09572	0.783315	21.6893	0.0514073	21.7779	3.32873	51.5323	330.18	2000	0.406313	0.995677
4-023	0.796061	0.815238	0.780238	10.8419	0.0701539	10.884	2.32804	18.1007	45.6858	2000	0.151139	0.997602
4-024	2.27639	1.46218	0.817847	24.03	0.044019	24.8146	3.13233	54.0558	379.344	2000	0.435513	0.996143
4-025	0.520035	1.03804	0.754171	10.303	0.0716803	10.7674	2.29996	16.7983	44.301	2000	0.14883	0.997596
4-026	0.38795	0.437947	0.799533	7.27616	0.0791334	7.49079	1.77075	9.26839	11.7078	2000	0.0765109	0.998671
4-027	1.39671	1.33254	0.788436	19.8366	0.0440868	20.8124	2.58259	36.803	253.417	2000	0.355961	0.996323
4-028	0.786977	0.957867	0.760234	7.68373	0.076519	7.92885	1.81114	9.95647	14.8968	2000	0.0863041	0.998509
4-029	0.776152	0.844146	0.790951	15.6778	0.0550481	16.0001	2.6115	29.2494	96.4293	2000	0.219578	0.997665
4-030	0.957877	0.870956	0.793527	18.1481	0.0450769	18.079	2.50422	31.7338	167.947	2000	0.289782	0.996839
4-031	1.4142	1.58922	0.778977	21.2022	0.0494901	22.0432	3.11417	47.5012	507.016	2000	0.503496	0.993471
4-032	1.06815	1.37093	0.77473	23.0238	0.0482789	23.7222	3.32199	54.6051	274.277	2000	0.370322	0.996945
4-033	0.728217	0.951844	0.779276	12.8474	0.0608668	13.4782	2.39598	21.9513	82.0258	2000	0.202516	0.997187
4-034	1.4452	1.44077	0.781657	22.2112	0.0446256	22.9359	2.89266	47.1181	843.557	2000	0.649445	0.989723
4-035	0.799621	0.530899	0.786657	14.3797	0.0567374	14.9287	2.49662	25.304	81.4662	2000	0.201824	0.997754
4-036	1.19765	0.933149	0.787359	18.5851	0.0432591	19.1633	2.35261	31.8063	495.263	2000	0.497626	0.991496
4-037	0.737287	0.979451	0.78711	21.6727	0.0490135	22.7078	3.20517	49.2396	198.029	2000	0.314665	0.997609
4-038	1.14978	0.888827	0.791568	20.5618	0.0466734	21.2552	2.85315	42.008	304.828	2000	0.390402	0.995818
4-039	1.00555	1.15451	0.766595	19.2897	0.0461649	20.2901	2.63378	36.4898	180.424	2000	0.300353	0.997289
4-040	0.868405	0.895997	0.782045	15.4587	0.0460198	15.9737	2.12356	23.3297	220.499	2000	0.332038	0.994566
4-041	1.37322	1.63024	0.773081	21.4586	0.0454635	21.861	2.85615	44.6694	539.976	2000	0.519604	0.992825
4-042	1.50111	1.34853	0.78756	21.3574	0.0469076	21.9293	2.99777	45.7544	175.49	2000	0.296218	0.997745
4-043	1.07582	0.860682	0.778882	16.113	0.0459272	16.6007	2.13727	25.4485	302.018	2000	0.388599	0.993099
4-044	1.33916	1.66561	0.777371	22.2342	0.0529151	23.2309	3.49165	56.0251	404.629	2000	0.449794	0.995221
4-045	1.93065	1.45649	0.807146	19.1445	0.0553343	19.2204	3.22434	43.8912	133.344	2000	0.258209	0.997768
4-046	1.03004	1.12626	0.780492	23.4014	0.0494464	24.4911	3.43227	57.7403	327.984	2000	0.404959	0.996589
4-047	0.880338	0.615673	0.80919	16.3252	0.0438273	16.0532	2.13264	24.8964	128.419	2000	0.253396	0.996919
4-048	1.62895	1.11519	0.806956	22.0978	0.0494431	22.9201	3.38487	51.5769	452.029	2000	0.47541	0.994579
4-049	1.68732	1.75948	0.77829	20.9935	0.0473808	21.4996	2.92114	44.3591	492.039	2000	0.496004	0.993213
4-050	1.20809	1.10178	0.782734	15.782	0.0517945	16.2705	2.50485	27.947	131.431	2000	0.25635	0.996893
4-051	1.53074	0.997711	0.800869	24.4009	0.0510996	25.2099	3.75178	65.0369	387.93	2000	0.440414	0.996174
4-052	1.06297	1.05437	0.783872	19.2373	0.0433695	19.322	2.54397	34.1216	184.491	2000	0.303719	0.996985
4-053	1.70961	1.50195	0.7991	21.2641	0.0480173	21.9019	3.05436	46.1922	483.876	2000	0.491872	0.993538
4-054	1.14842	1.49781	0.779859	21.355	0.0465117	21.9771	2.89698	45.3056	633.975	2000	0.563016	0.991694
4-055	2.01184	1.63852	0.806236	22.7504	0.0470661	23.7671	3.17329	52.1029	651.391	2000	0.570697	0.992602
4-056	1.11561	0.828633	0.797041	21.2717	0.0499044	22.2016	3.17178	48.1845	287.56	2000	0.379184	0.996327
4-057	0.94303	0.623824	0.795423	13.6525	0.0613259	14.074	2.54023	24.9399	76.5606	2000	0.195654	0.99761
4-058	0.910534	0.848447	0.783944	18.6251	0.0524742	18.8614	2.95881	38.9547	145.585	2000	0.269801	0.997472
4-059	1.67193	1.44869	0.791134	21.7281	0.0459981	22.4229	2.94994	46.1702	561.382	2000	0.529803	0.992953
4-060	0.800538	0.983911	0.776276	21.5157	0.047815	21.7829	3.08548	47.1949	173.018	2000	0.294124	0.997743
4-061	1.28184	1.68705	0.760391	20.3286	0.0419527	21.3674	2.53939	36.7757	193.287	2000	0.310875	0.997365
4-062	0.716848	1.05998	0.766392	23.9277	0.0483	24.8588	3.44636	58.8746	259.827	2000	0.360435	0.997393
4-063	1.44116	1.23561	0.793844	21.0371	0.044815	21.9925	2.78137	42.2719	548.458	2000	0.523669	0.992697
4-064	0.71793	1.1435	0.767949	22.0075	0.0498508	23.1186	3.30001	51.4208	154.917	2000	0.278314	0.9982
4-065	1.46335	1.66594	0.783002	22.5886	0.0517398	23.3485	3.44012	56.5649	408.449	2000	0.451912	0.995291
4-066	0.939289	0.792687	0.784214	19.5537	0.0439672	20.4178	2.53924	35.6949	288.965	2000	0.380109	0.995738
4-067	0.693373	0.958102	0.777495	23.1516	0.0454461	23.7494	3.13818	51.9114	240.193	2000	0.34655	0.997365
4-068	1.39981	1.74573	0.770754	21.155	0.0500441	22.0796	3.09922	48.1134	688.932	2000	0.586912	0.990835
4-069	0.887308	1.44792	0.765529	23.4724	0.0479085	24.7323	3.35765	56.3728	288.374	2000	0.37972	0.997063
4-070	1.26287	0.85143	0.788006	20.5773	0.0498554	20.5015	3.11688	45.2392	153.462	2000	0.277004	0.997754
4-071	0.972265	1.05671	0.779611	21.1273	0.0465382	21.9063	2.95277	44.2339	196.365	2000	0.313341	0.997463
4-072	1.09763	1.10684	0.784851	16.6924	0.0444985	17.3557	2.14883	26.3997	332.184	2000	0.407544	0.992985
4-073	0.909757	1.04951	0.782529	19.4769	0.0503022	19.9123	2.95388	40.9216	188.66	2000	0.307132	0.997096
4-074	1.42869	1.1482	0.806471	19.716	0.047427	20.491	2.76042	39.1004	432.209	2000	0.464871	0.993364
4-075	1.39137	0.938723	0.804327	21.9566	0.0532864	22.9256	3.56814	54.8396	257.502	2000	0.358819	0.996878
4-076	0.747543	0.774909	0.797424	8.95516	0.079591	9.05108	2.22395	14.2066	42.2037	2000	0.145265	0.996764
4-077	0.769049	0.641788	0.802925	9.69507	0.0657876	9.84363	1.9616	13.5007	27.8454	2000	0.117995	0.99822
4-078	0.490798	0.931754	0.779222	22.392	0.0496219	23.3899	3.37415	53.3626	250.139	2000	0.353651	0.997158
4-079	0.834458	0.961466	0.774618	12.4937	0.0559714	12.6764	2.15656	18.8119	45.5506	2000	0.150915	0.998271
4-080	1.12605	1.35228	0.773772	22.8455	0.0473279	23.4453	3.242	52.5595	266.192	2000	0.364823	0.996958
4-081	1.02974	0.996508	0.779206	18.9409	0.0428753	19.4238	2.40267	32.6191	353.03	2000	0.420137	0.994114
4-082	1.23051	1.20661	0.787906	23.5632	0.0468794	24.2767	3.31337	55.2045	389.152	2000	0.441108	0.995958
4-083	1.27453	1.13648	0.794718	23.8174	0.0513203	24.7099	3.63531	62.0784	452.138	2000	0.475467	0.995327
4-084	1.33244	1.06956	0.805185	24.7635	0.0515077	25.2455	3.7583	67.3469	570.789	2000	0.534223	0.994298
4-085	0.745779	0.960214	0.7735	19.359	0.051222	20.0699	2.99284	41.2375	233.925	2000	0.341998	0.996426
4-086	1.03859	1.46877	0.758213	23.6127	0.0470772	23.2864	3.24783	55.0892	902.27	2000	0.671666	0.989292
4-087	1.35311	1.73018	0.76592	21.6919	0.0459197	22.6287	2.94607	46.0538	536.461	2000	0.51791	0.993331
4-088	1.69321	1.26892	0.796453	22.0403	0.0482192	23.0942	3.1329	50.0721	666.45	2000	0.577256	0.991945
4-089	1.35735	1.60093	0.769318	22.5838	0.0521915	23.6704	3.5095	57.2611	630.137	2000	0.561309	0.992748
4-090	0.814019	1.10485	0.775288	22.2358	0.0514049	22.7588	3.44673	54.2923	171.54	2000	0.292865	0.997961
4-091	0.846532	1.06786	0.772973	18.7203	0.051842	18.698	2.93659	38.8546	130.702	2000	0.255639	0.99771
4-092	1.54816	1.3028	0.797312	19.2496	0.0469474	19.7739	2.66274	36.8968	483.482	2000	0.491672	0.992166
4-093	0.862317	1.11484	0.777145	23.4414	0.0505134	24.1741	3.54876	59.738	223.145	2000	0.334025	0.997617
4-094	1.06332	0.802566	0.803798	12.4632	0.064833	12.7308	2.46617	21.8525	46.3402	2000	0.152217	0.99822
4-095	1.71666	1.36302	0.790671	20.0054	0.0493238	20.8119	2.94571	42.389	501.91	2000	0.500954	0.992594
4-096	0.917729	0.632155	0.790888	17.5054	0.046383	18.1222	2.39686	30.4154	130.147	2000	0.255095	0.997545
4-097	1.19856	1.38779	0.770906	20.3421	0.0484212	21.0679	2.90105	42.7489	476.067	2000	0.487887	0.993197
4-098	1.08488	0.900653	0.791259	23.4352	0.049229	24.4053	3.4252	57.603	265.565	2000	0.364393	0.997247
4-099	1.33877	1.38061	0.78154	26.0674	0.0558197	26.6414	4.3218	81.5378	517.846	2000	0.508845	0.995375
4-100	1.20244	1.39233	0.776097	16.0916	0.044565	16.5114	2.09394	24.4358	249.35	2000	0.353094	0.99419
4-101	0.944004	1.17645	0.775466	23.011	0.0484603	23.9591	3.28664	54.6072	354.826	2000	0.421205	0.996099
4-102	1.17269	1.01526	0.784762	23.2265	0.0488972	24.3432	3.37696	56.4166	231.08	2000	0.339912	0.997566
4-103	0.731692	0.943417	0.771369	19.972	0.0495981	20.4925	2.9685	42.3795	146.405	2000	0.27056	0.997839
4-104	1.38158	0.992085	0.794918	24.0478	0.0503859	24.8843	3.60016	62.1926	415.106	2000	0.45558	0.995783
4-105	1.24414	1.52971	0.772148	21.6218	0.045701	22.1597	2.96576	45.3772	442.887	2000	0.470578	0.994231
4-106	0.554806	0.761546	0.778327	9.68842	0.0719192	9.98892	2.12172	14.8636	53.4068	2000	0.163412	0.996574
4-107	2.15413	1.62511	0.792667	26.5638	0.0574073	27.9284	4.5164	87.6156	913.909	2000	0.675984	0.992401
4-108	1.1229	1.04528	0.788107	22.8834	0.0582879	23.3789	4.0414	65.8715	196.706	2000	0.313613	0.997772
4-109	1.56724	1.77066	0.781667	23.6144	0.0510446	24.2822	3.61102	61.1217	263.456	2000	0.362944	0.997231
4-110	1.21355	1.40305	0.768319	22.3532	0.046974	23.1955	3.15681	50.1615	262.299	2000	0.362146	0.997023
4-111	2.13069	1.68349	0.792269	26.0495	0.0531445	26.4215	4.06817	77.4833	986.869	2000	0.702449	0.990867
4-112	1.42741	1.64726	0.779424	21.8013	0.0461174	22.5935	2.94079	46.7872	721.32	2000	0.60055	0.990923
4-113	1.14999	1.29508	0.783893	20.3382	0.0461623	21.1605	2.73637	40.7954	653.409	2000	0.571581	0.990726
4-114	0.981904	0.933823	0.78436	19.9611	0.0493608	20.5232	3.03329	42.3563	168.534	2000	0.290288	0.997556
4-115	1.10619	1.52457	0.769333	22.7575	0.0503065	23.7289	3.43297	55.6585	205.643	2000	0.320658	0.997754
4-116	2.25039	1.9163	0.803043	25.8915	0.0476381	26.3619	3.59647	68.6345	1512.18	2000	0.869534	0.985826
4-117	1.99843	2.28225	0.78013	26.1768	0.0553103	27.2183	4.26592	81.8153	903.195	2000	0.67201	0.992141
4-118	2.08786	2.22285	0.768497	26.1776	0.0553236	27.2522	4.26317	81.8259	903.487	2000	0.672119	0.992131
4-119	1.66908	1.95279	0.779495	22.8437	0.0489373	23.5696	3.24212	54.9024	854.483	2000	0.653637	0.990102
4-120	1.76826	1.57633	0.793486	22.9139	0.0499999	23.9786	3.41072	56.4568	827.199	2000	0.643117	0.990742
4-121	1.18752	1.39978	0.770883	19.1488	0.0487902	20.0379	2.78721	38.0702	397.545	2000	0.445839	0.993716
4-122	1.11257	1.2783	0.774369	19.2856	0.0452939	19.6986	2.57189	35.7178	486.032	2000	0.492966	0.99204
4-123	1.13272	1.57467	0.765697	20.0063	0.0453471	20.5861	2.65213	38.5224	469.699	2000	0.484613	0.993002
4-124	1.27954	1.6379	0.764967	22.7853	0.0471169	23.7253	3.12302	52.284	750.304	2000	0.612496	0.991482
4-125	0.907052	0.571412	0.808387	13.6111	0.0553056	13.6288	2.28862	22.2121	139.176	2000	0.263796	0.995294
4-126	1.65427	1.56506	0.783778	22.3903	0.0500375	23.0854	3.32414	53.6265	520.446	2000	0.510121	0.99378
4-127	0.843122	0.983955	0.758588	13.4826	0.0604787	13.477	2.47034	23.8047	70.6462	2000	0.187944	0.99757
4-128	1.21486	0.744572	0.803077	20.9587	0.0446003	22.0352	2.82258	42.2592	446.758	2000	0.47263	0.994268
4-129	1.63705	1.24119	0.78268	23.0275	0.0496975	23.9154	3.4026	56.1098	373.304	2000	0.432032	0.995892
4-130	0.999902	1.02827	0.778958	19.0565	0.0484552	19.9204	2.7617	37.8817	240.665	2000	0.346889	0.996219
4-131	1.55493	1.20188	0.804278	23.0689	0.048963	23.9562	3.31663	55.7128	651.092	2000	0.570566	0.992775
4-132	0.955886	0.838863	0.78287	12.4138	0.0683606	12.926	2.60662	23.0508	59.0755	2000	0.171866	0.997798
4-133	0.994983	0.838984	0.787641	22.3709	0.0499688	23.0492	3.34237	53.2814	274.116	2000	0.370214	0.996812
4-134	0.987893	1.16486	0.784568	19.462	0.0504985	19.8434	3.00927	41.4277	164.839	2000	0.287088	0.997398
4-135	0.982546	1.24616	0.787099	21.7883	0.048343	22.625	3.14363	49.0555	168.709	2000	0.290438	0.997955
4-136	1.83053	1.15466	0.800604	23.2201	0.0549707	24.4217	3.80811	63.7927	408.061	2000	0.451697	0.995636
4-137	1.48686	1.37508	0.79281	21.4103	0.0508711	21.5961	3.27606	49.6026	401.46	2000	0.448029	0.994538
4-138	0.940983	1.09979	0.773929	18.6558	0.0492512	18.9481	2.85496	36.8201	117.89	2000	0.242786	0.997956
4-139	1.1875	1.37305	0.77855	21.1185	0.0478211	21.9981	2.96888	45.5241	588.759	2000	0.542567	0.992231
4-140	0.626361	0.799225	0.776835	22.2218	0.0501715	22.7395	3.36805	53.3574	259.944	2000	0.360516	0.996915
4-141	0.758644	0.924294	0.774558	16.5254	0.0488534	17.1909	2.41344	28.3991	230.804	2000	0.339709	0.99509
4-142	1.26949	0.809808	0.80668	20.6141	0.0487147	21.6357	3.01075	44.3811	215.812	2000	0.32849	0.99709
4-143	1.07073	1.08943	0.776857	23.6427	0.0545516	24.192	3.89285	65.77	262.532	2000	0.362307	0.997225
4-144	0.588115	1.17903	0.769454	18.3608	0.0492458	18.4718	2.79273	35.7039	143.847	2000	0.268185	0.997372
4-145	0.663198	0.94374	0.77723	22.7019	0.0493267	23.438	3.40331	54.6811	197.997	2000	0.31464	0.997787
4-146	1.44936	1.22555	0.788841	23.5732	0.0503025	24.3273	3.5249	59.6471	426.793	2000	0.461949	0.995421
4-147	0.710439	0.933238	0.771607	20.0977	0.0540453	20.9377	3.2858	47.092	183.532	2000	0.302929	0.997405
4-148	1.10128	0.765722	0.791453	21.5724	0.0484283	22.536	3.13244	48.3419	216.36	2000	0.328907	0.997371
4-149	1.35532	1.22992	0.792115	24.3105	0.0414483	25.0478	3.00373	51.9375	424.318	2000	0.460607	0.995806
4-150	1.59846	1.80978	0.776035	22.9965	0.0455243	23.5307	3.07604	51.1593	728.595	2000	0.60357	0.991576
4-151	1.6537	1.37978	0.791237	22.9754	0.0534292	23.5964	3.66356	60.3923	354.637	2000	0.421092	0.995999
4-152	1.11496	1.26579	0.78804	21.9713	0.0480821	22.7447	3.14279	49.5504	347.451	2000	0.416804	0.995805
4-153	0.908576	1.18935	0.770891	12.8005	0.0616292	13.0836	2.39029	21.8903	68.4737	2000	0.185032	0.997504
4-154	0.661343	1.17192	0.76821	22.7756	0.0491792	23.6367	3.35045	54.7322	229.191	2000	0.33852	0.997449
4-155	0.850007	0.909776	0.785192	14.8476	0.058672	15.162	2.65495	28.0698	74.5546	2000	0.193073	0.997961
4-156	1.05455	0.728182	0.797485	19.5295	0.0445365	20.0403	2.62469	36.1724	153.102	2000	0.276678	0.997656
4-157	0.84723	1.2544	0.749666	22.1091	0.050552	22.7866	3.31628	52.7044	279.51	2000	0.373838	0.996617
4-158	1.00895	0.522273	0.7922	19.4017	0.047865	19.4325	2.78187	38.5327	170.665	2000	0.292118	0.997222
4-159	0.878582	0.776164	0.796496	15.005	0.0608466	15.2915	2.77135	29.7141	88.0815	2000	0.209859	0.997643
4-160	0.976949	1.22535	0.763544	17.6122	0.0464969	18.3966	2.39049	30.6681	348.013	2000	0.417141	0.99351
4-161	0.879316	0.746838	0.784425	21.0161	0.0528453	21.7774	3.36257	50.1257	181.949	2000	0.30162	0.997627
4-162	0.753348	1.0014	0.776833	18.0443	0.046589	18.9324	2.54493	32.3777	201.26	2000	0.317223	0.996515
4-163	1.14738	0.776724	0.790623	23.9208	0.0531744	24.5275	3.79257	64.9631	341.605	2000	0.413282	0.996448
4-164	1.68307	1.92975	0.78543	22.8373	0.0512969	23.9891	3.48144	57.4873	812.845	2000	0.637513	0.990821
4-165	1.77583	1.45704	0.79832	20.7768	0.0461664	21.3185	2.80732	42.43	574.128	2000	0.535784	0.991888
4-166	0.81642	0.593312	0.802506	8.14911	0.0802742	8.44681	1.97969	11.7943	31.854	2000	0.126202	0.997215
4-167	1.45914	1.50691	0.778446	21.482	0.0500987	21.896	3.20006	49.3485	244.446	2000	0.349604	0.996764
4-168	1.30959	1.12943	0.787696	21.2289	0.0458238	22.2348	2.89321	44.0287	249.77	2000	0.353391	0.996843
4-169	0.875298	0.67982	0.792293	11.7459	0.0700329	11.527	2.45954	21.1936	89.5306	2000	0.211578	0.995814
4-170	1.05709	1.46665	0.766183	21.4841	0.0460582	22.1139	2.89293	45.2178	750.875	2000	0.612729	0.990172
4-171	0.648676	1.01273	0.773335	20.2418	0.0503609	21.271	3.08885	44.0722	138.659	2000	0.263305	0.998106
4-172	1.04642	1.15502	0.782555	18.0162	0.048676	19.0258	2.63843	33.5962	185.698	2000	0.304712	0.996783
4-173	1.00698	0.844911	0.784059	23.4516	0.0552932	24.1904	3.9272	65.163	344.198	2000	0.414848	0.99634
4-174	2.0099	1.72749	0.79496	26.2984	0.0589695	27.7033	4.62831	88.6749	976.241	2000	0.698656	0.991622
4-175	1.63299	1.14039	0.795531	19.565	0.0472741	20.2753	2.71991	38.5033	541.066	2000	0.520128	0.991605
4-176	1.57098	1.86649	0.774425	26.0693	0.0485261	26.5372	3.65828	70.6368	1515.31	2000	0.870434	0.985977
4-177	1.29213	0.879625	0.794909	19.5392	0.0455728	20.5606	2.67769	37.3414	205.511	2000	0.320555	0.996981
4-178	0.777911	1.01984	0.767289	16.5195	0.0584583	16.4106	2.93809	34.4385	89.1424	2000	0.211119	0.997954
4-179	1.08373	1.59304	0.769584	25.5275	0.0557559	26.2872	4.18756	78.1083	636.234	2000	0.564018	0.994092
4-180	0.489645	0.863374	0.762142	14.5402	0.0559353	14.8297	2.47809	25.5607	68.2728	2000	0.18476	0.998081
4-181	1.10553	1.4483	0.771212	21.6124	0.0523176	22.6128	3.38082	52.2678	294.837	2000	0.383951	0.996353
4-182	0.758484	0.994902	0.775336	22.2675	0.0474492	23.0815	3.15652	50.0015	253.827	2000	0.356249	0.997068
4-183	1.56223	1.74596	0.775037	21.2815	0.0452553	21.9154	2.81729	43.6965	666.483	2000	0.577271	0.991098
4-184	0.984603	1.22406	0.772348	21.7917	0.0503513	22.5728	3.29343	51.0227	327.809	2000	0.404851	0.995958
4-185	0.876652	0.952692	0.760397	10.8896	0.0741599	11.4162	2.48492	19.4331	38.0001	2000	0.137841	0.998167
4-186	0.75187	0.428314	0.795729	20.6562	0.0490442	21.6302	3.02196	44.7818	210.176	2000	0.324173	0.997207
4-187	0.845788	0.675016	0.798165	21.627	0.0479124	22.1359	3.13332	47.5767	160.459	2000	0.283248	0.997972
4-188	0.864157	0.676451	0.773894	13.7668	0.0610538	14.384	2.54408	25.0915	88.0889	2000	0.209868	0.997328
4-189	1.56272	1.35152	0.791471	22.0935	0.050777	22.7476	3.36269	52.9033	462.206	2000	0.480732	0.994343
4-190	1.58505	1.32179	0.787672	19.9527	0.0450868	20.4777	2.63564	38.2118	707.879	2000	0.594928	0.989254
4-191	1.13781	1.28637	0.778452	14.1944	0.0456495	14.9389	1.91468	19.6858	166.698	2000	0.288702	0.995271
4-192	1.58767	1.84091	0.776978	27.9624	0.0503749	28.2265	4.11525	84.7784	1689.04	2000	0.918979	0.986122
4-193	1.18095	1.44696	0.770303	22.0308	0.0544384	22.3313	3.61498	57.3445	283.916	2000	0.376773	0.996479
4-194	1.51264	1.97852	0.767392	25.8158	0.0523382	26.7965	3.91593	75.1421	980.662	2000	0.700236	0.991146
4-195	1.94093	1.62336	0.792496	24.4068	0.0456822	24.6313	3.27487	58.1307	1239.54	2000	0.787255	0.98675
4-196	1.41221	1.2546	0.7913	25.2972	0.0561515	26.0059	4.20888	77.3298	574.412	2000	0.535916	0.994588
4-197	1.49646	1.18728	0.791614	23.3905	0.0501021	24.3357	3.50971	58.5223	366.245	2000	0.427928	0.996086
4-198	2.03377	1.81736	0.800812	22.9569	0.0491505	23.5519	3.34089	55.2993	631.027	2000	0.561706	0.99275
4-199	1.7143	1.72342	0.790606	25.0968	0.0607237	25.703	4.61398	82.68	421.796	2000	0.459236	0.995938
4-200	0.860078	0.538599	0.80209	13.2879	0.0597584	13.6755	2.44511	22.8897	53.7307	2000	0.163907	0.998207
4-201	1.48116	1.08338	0.7948	19.7836	0.049741	20.5194	2.94244	41.6353	401.561	2000	0.448085	0.99391
4-202	0.915612	0.918085	0.804078	13.9674	0.064795	14.6306	2.80548	27.5206	106.278	2000	0.230519	0.996937
4-203	0.955328	1.31404	0.772643	19.9411	0.0472318	21.1643	2.84271	40.3767	244.44	2000	0.3496	0.996566
4-204	1.55676	0.991147	0.793282	21.8919	0.0489939	23.0933	3.26819	50.0441	325.062	2000	0.403151	0.996172
4-205	0.695324	1.00803	0.7658	14.0177	0.0557062	14.0017	2.34422	23.6492	117.196	2000	0.24207	0.99628
4-206	1.35472	1.36833	0.784976	15.365	0.0579102	16.1048	2.69718	29.5502	134.094	2000	0.258935	0.996768
4-207	1.60518	1.74746	0.780927	19.6912	0.0447026	20.4115	2.55833	36.848	603.583	2000	0.549355	0.990826
4-208	1.39953	1.23097	0.78863	23.2006	0.0552285	23.3756	3.8787	63.9051	153.505	2000	0.277042	0.998272
4-209	1.24047	1.32079	0.785614	20.2939	0.0507054	20.4419	3.04477	44.5328	444.746	2000	0.471564	0.993204
4-210	1.89407	1.66307	0.796758	25.5159	0.0570914	26.8403	4.29856	80.449	832.651	2000	0.645233	0.992484
4-211	0.991791	1.06615	0.781364	26.3351	0.0563841	27.0105	4.42433	83.952	463.789	2000	0.481554	0.996039
4-212	1.56457	1.22647	0.807618	22.049	0.0498519	22.5428	3.23085	51.4345	588.996	2000	0.542677	0.992707
4-214	1.47393	1.71449	0.778569	22.5664	0.0468051	23.6203	3.12084	51.1714	906.962	2000	0.67341	0.989407
4-215	1.35778	1.44538	0.789869	20.5988	0.0502489	21.564	3.06877	45.5022	374.264	2000	0.432587	0.994896
4-216	0.755382	0.659996	0.795004	12.0349	0.06566	12.5143	2.40683	20.9518	86.838	2000	0.208372	0.996548
4-217	1.37734	0.947067	0.799208	22.6241	0.0558601	23.5476	3.85821	61.7748	248.01	2000	0.352144	0.997199
4-218	0.905781	0.79956	0.787609	20.6677	0.0477473	20.9331	2.96754	43.8332	166.889	2000	0.288868	0.997661
4-219	0.950387	0.582347	0.837627	8.31141	0.0795132	8.61072	2.08191	12.2605	36.2389	2000	0.134609	0.996915
4-220	1.67134	1.96339	0.778638	24.2834	0.0535102	25.4313	3.83496	67.9484	836.195	2000	0.646605	0.991538
4-221	1.3534	1.70536	0.772903	23.5663	0.0528093	24.4126	3.69255	63.0717	597.992	2000	0.546805	0.993497
4-222	1.35373	1.49923	0.760053	24.0456	0.0543522	24.5574	3.87469	66.9772	511.139	2000	0.505539	0.994536
4-223	1.43388	1.57069	0.782385	20.5953	0.0464566	21.4145	2.81237	41.8932	600.236	2000	0.54783	0.99154
4-224	1.09835	0.735017	0.797562	23.0326	0.0492008	23.8945	3.39051	55.9384	263.538	2000	0.363	0.997118
4-225	0.842135	1.26826	0.770286	13.6308	0.0649001	14.0941	2.68076	26.3956	103.983	2000	0.228016	0.996721
4-226	1.45091	0.976485	0.793356	22.9498	0.0499276	23.9221	3.41782	56.1656	251.188	2000	0.354393	0.997226
4-227	1.04311	1.52465	0.766519	23.6207	0.0460616	24.5623	3.2202	54.8923	325.201	2000	0.403238	0.996639
4-228	1.62716	1.50177	0.787235	22.9134	0.0529927	24.2201	3.60953	59.8058	685.379	2000	0.585397	0.992413
4-229	1.21166	1.5135	0.780513	26.3258	0.0579655	27.0512	4.48797	86.7234	698.746	2000	0.591078	0.993845
4-230	1.03373	1.19701	0.779294	22.4947	0.0517431	23.6225	3.47492	56.2043	287.054	2000	0.37885	0.996787
4-231	1.26569	0.953865	0.788444	23.3219	0.0499655	24.2373	3.48517	58.2002	255.056	2000	0.357111	0.997286
4-232	1.42275	1.79662	0.77063	22.2072	0.046478	22.9236	3.00511	49.0325	913.688	2000	0.675902	0.988911
4-233	2.14824	1.93569	0.78339	24.0123	0.052532	24.8346	3.71018	65.3041	831.918	2000	0.644949	0.991186
4-234	1.31042	0.711575	0.802837	24.9137	0.0570577	25.7128	4.25553	76.4095	323.826	2000	0.402384	0.99697
4-235	0.624	1.07486	0.775605	24.9436	0.0511917	25.5812	3.78183	68.015	387.014	2000	0.439894	0.996308
4-236	1.00681	1.24462	0.775395	9.36441	0.0777927	9.8032	2.26051	15.1681	36.2802	2000	0.134685	0.997646
4-237	1.56329	1.15273	0.795004	21.3691	0.0507516	21.6477	3.26906	49.7328	192.143	2000	0.309954	0.997459
4-238	1.06517	1.01892	0.780216	23.1536	0.0446634	23.8788	3.14327	50.8532	279.379	2000	0.37375	0.996981
4-239	1.07692	0.872123	0.795464	20.2425	0.0476684	21.1303	2.88815	41.4342	151.917	2000	0.275605	0.997864
4-240	1.47111	1.84105	0.750234	22.3605	0.048685	23.0966	3.25688	51.743	641.914	2000	0.566531	0.992433
4-241	1.7414	1.21115	0.798421	25.668	0.0580458	26.1223	4.4025	82.3213	590.21	2000	0.543235	0.994476
4-242	0.548801	0.840844	0.769801	22.5071	0.0456727	23.1833	3.08323	49.5471	280.792	2000	0.374694	0.996757
4-243	2.22569	2.03087	0.787069	26.2583	0.0516706	26.9138	4.0316	76.6842	1316.49	2000	0.811323	0.988028
4-244	1.03302	1.42962	0.767157	24.0093	0.0525069	24.13	3.74974	65.113	403.805	2000	0.449336	0.995667
4-245	0.406793	0.494898	0.781523	9.53409	0.0746791	9.74659	2.14835	14.9784	39.7308	2000	0.140945	0.997369
4-246	0.520469	0.941052	0.762708	21.6651	0.0477485	22.4239	3.14055	47.7698	345.51	2000	0.415638	0.995735
4-247	1.24364	0.888295	0.784636	18.2926	0.0532946	18.8022	2.9102	38.4157	197.098	2000	0.313925	0.996563
4-248	1.58191	1.1507	0.801128	22.8497	0.0508738	23.7124	3.40326	56.7909	511.397	2000	0.505666	0.994267
4-249	1.51326	1.16281	0.787922	18.4409	0.058306	18.7296	3.23	42.9997	133.729	2000	0.258582	0.997638
4-250	0.74081	0.669675	0.796823	9.37511	0.0704177	9.57615	2.01405	13.5517	27.3251	2000	0.116887	0.998137
4-251	1.33998	1.33762	0.782423	21.0099	0.0470131	22.0613	2.87329	44.4293	730.595	2000	0.604399	0.990342
4-252	1.88786	1.29167	0.802584	21.9642	0.0485835	22.8612	3.14284	50.1939	702.037	2000	0.592468	0.991362
4-253	0.729512	0.789602	0.770835	19.8206	0.045253	20.3092	2.67531	37.9102	239.422	2000	0.345993	0.996417
4-254	2.16877	1.79174	0.793831	23.1355	0.0448974	23.7771	3.08667	51.1184	516.867	2000	0.508363	0.994204
4-255	1.78766	1.41677	0.788134	21.3617	0.0473734	22.2561	2.97598	46.2776	811.691	2000	0.63706	0.989459
4-256	0.71726	0.933514	0.771941	15.4736	0.0561052	15.6781	2.62104	28.918	70.3497	2000	0.18755	0.99824
4-257	1.00009	1.23572	0.778821	20.9348	0.0469238	21.3045	2.98962	43.9612	159.356	2000	0.282273	0.997853
4-258	1.52993	1.20989	0.78926	21.2244	0.0471944	22.0644	2.96103	45.1804	280.224	2000	0.374316	0.996386
4-259	1.12773	1.32522	0.762657	17.5023	0.0459328	18.1255	2.35941	29.9415	384.991	2000	0.438743	0.992551
4-260	0.770566	0.673734	0.791416	18.8629	0.0412871	19.6715	2.36437	31.1672	355.005	2000	0.421311	0.994369
4-261	0.879422	1.10718	0.76305	18.631	0.0520391	18.959	2.94949	39.031	158.816	2000	0.281794	0.99725
4-262	0.972778	0.623943	0.792613	20.531	0.0437937	21.2023	2.72362	39.4498	160.515	2000	0.283298	0.997798
4-263	1.5753	1.40714	0.79052	18.299	0.0439463	19.0888	2.36558	31.2336	337.729	2000	0.410931	0.994113
4-264	0.762879	1.37246	0.764361	22.0561	0.0426906	22.8939	2.8422	44.4539	247.907	2000	0.35207	0.99706
4-265	1.02987	1.19946	0.778837	22.9282	0.0530896	23.6794	3.64846	60.2027	278.338	2000	0.373054	0.996905
4-266	1.5621	1.32554	0.794185	23.5576	0.0531496	24.1457	3.71566	63.0325	506.157	2000	0.503069	0.994427
4-267	1.43397	1.17546	0.785441	21.6337	0.0447938	22.4777	2.87364	44.4566	377.38	2000	0.434385	0.995293
4-268	1.60098	1.39679	0.776602	20.694	0.0434131	21.5671	2.67238	39.5243	492.957	2000	0.496466	0.993261
4-269	1.57764	1.6564	0.7795	20.9855	0.0506736	21.974	3.11942	48.1568	788.603	2000	0.627934	0.989386
4-270	0.506325	0.646533	0.774313	11.1835	0.0629628	11.5726	2.13571	17.1021	43.5178	2000	0.147509	0.997977
4-271	0.83048	0.853603	0.788336	8.47134	0.0801365	8.61202	2.02138	12.7685	47.8349	2000	0.154653	0.995881
4-272	0.829994	0.872817	0.774244	13.0746	0.0540318	13.4604	2.12882	19.9318	71.3494	2000	0.188877	0.99757
4-273	0.768803	1.04326	0.772505	15.8579	0.0554223	16.6805	2.67759	30.0596	107.716	2000	0.232074	0.997577
4-274	1.00803	0.861978	0.7812	21.1206	0.0548339	21.9668	3.48461	52.5748	158.947	2000	0.281911	0.997948
4-275	1.36311	1.26444	0.790243	23.0292	0.0466672	23.4389	3.18606	52.632	455.733	2000	0.477354	0.994768
4-276	0.624407	0.802807	0.764408	23.1604	0.0449468	23.2527	3.13147	51.1583	264.521	2000	0.363676	0.99703
4-277	0.591345	1.17027	0.7686	21.5223	0.0484133	22.0059	3.1239	48.1497	225.713	2000	0.335941	0.997131
4-278	0.969088	1.15597	0.783419	23.4346	0.0540827	24.2287	3.72499	63.6638	446.161	2000	0.472314	0.995163
4-279	1.43868	1.01923	0.795035	24.1397	0.0487994	25.24	3.55881	60.5154	301.082	2000	0.387996	0.997079
4-280	1.46092	1.63533	0.780508	19.8395	0.0421772	20.8484	2.45104	35.1699	298.938	2000	0.386612	0.995678
4-281	1.36157	0.941624	0.799362	21.9777	0.048406	22.7531	3.14394	49.907	182.68	2000	0.302225	0.997778
4-282	1.56392	1.03014	0.800833	22.9716	0.0534739	24.1109	3.6527	60.4575	336.182	2000	0.409989	0.996316
4-283	0.872873	1.16153	0.772714	21.3998	0.0430616	22.5465	2.75958	42.0193	261.073	2000	0.361298	0.996788
4-284	1.4446	1.73942	0.763629	19.4231	0.0476343	20.477	2.74888	38.2404	239.221	2000	0.345848	0.996369
4-285	1.09614	1.26722	0.769633	21.2223	0.0476129	22.1329	3.0223	45.6098	218.355	2000	0.33042	0.997198
4-286	0.764996	0.599046	0.794294	13.6937	0.0581858	14.0448	2.46027	23.5744	61.3053	2000	0.175079	0.998058
4-287	1.23088	0.854129	0.803092	19.7634	0.0476196	20.2292	2.76832	39.5478	329.322	2000	0.405785	0.99486
4-288	1.84575	1.97787	0.784908	23.9225	0.0453515	24.9142	3.25581	55.3045	734.416	2000	0.605977	0.992326
4-289	1.43562	1.14311	0.787915	23.5072	0.0479892	23.8031	3.44092	56.5216	300.279	2000	0.387478	0.996729
4-290	1.50629	1.34072	0.781403	21.3605	0.0468494	22.0011	2.90893	45.6643	742.868	2000	0.609454	0.990394
4-291	0.459981	0.779576	0.759282	10.7734	0.0630906	11.1597	2.06977	15.9392	48.479	2000	0.15569	0.997586
4-292	0.741564	1.093	0.760506	12.7051	0.0696842	13.0578	2.679	24.6927	50.704	2000	0.159223	0.998142
4-293	1.02014	1.16721	0.779093	19.7589	0.0455532	20.4385	2.69922	37.9396	186.102	2000	0.305043	0.997227
4-294	0.791028	0.773609	0.783162	10.3783	0.0638758	10.7257	2.00923	15.0676	43.5547	2000	0.147572	0.997661
4-295	1.34393	1.9234	0.767117	23.2199	0.0520074	24.3951	3.59732	59.8585	390.675	2000	0.44197	0.995823
4-296	1.29832	1.30472	0.779575	19.3655	0.0468388	19.9144	2.65058	37.3696	403.904	2000	0.449391	0.993528
4-297	0.690022	0.71991	0.76874	13.2299	0.0617733	13.2303	2.47802	23.4813	53.6583	2000	0.163796	0.998093
4-298	1.11457	1.18873	0.783404	20.7977	0.0503088	21.4532	3.14807	46.9301	224.954	2000	0.335376	0.996973
4-299	1.15279	1.45202	0.773904	24.5296	0.0541346	25.1591	3.97878	69.8389	329.968	2000	0.406182	0.996733
4-300	1.18547	1.59936	0.773458	22.6813	0.0447006	23.5848	2.98776	49.4502	729.568	2000	0.603973	0.99165
4-301	0.572202	0.728743	0.785927	17.5975	0.052322	17.9609	2.76963	34.7517	93.2213	2000	0.215895	0.998214
4-302	1.371	1.05592	0.78797	22.3193	0.0487651	23.2854	3.27332	51.9409	272.8	2000	0.369323	0.996884
4-303	0.650132	0.829074	0.778198	22.1092	0.0575412	22.7015	3.87768	60.9492	212.821	2000	0.326206	0.997434
4-304	0.672773	0.498519	0.783329	21.1139	0.0512898	21.2151	3.25681	49.3588	186.129	2000	0.305065	0.997453
4-305	1.95361	2.03794	0.773805	23.8624	0.0536609	24.9839	3.76697	66.0144	751.598	2000	0.613024	0.992224
4-306	0.997537	0.914899	0.792042	23.1506	0.0514308	23.8563	3.56636	58.9609	319.373	2000	0.399608	0.996461
4-307	1.74536	1.81897	0.775908	24.8733	0.0511506	25.8852	3.72334	68.0226	878.96	2000	0.662933	0.991479
4-308	1.54366	1.42393	0.771976	25.0494	0.0569057	26.0194	4.22906	76.9089	494.99	2000	0.497489	0.995321
4-309	1.73048	1.3979	0.78874	24.2177	0.051003	25.1538	3.6218	64.2374	779.9	2000	0.62446	0.992019
4-310	0.988289	0.713835	0.778341	23.4764	0.0526704	24.2174	3.7111	62.1113	265.058	2000	0.364045	0.997177
4-311	1.28878	1.52882	0.781979	21.5518	0.0465434	21.5071	2.91774	45.9634	630.24	2000	0.561355	0.991269
4-312	1.14883	1.11045	0.787223	24.8671	0.0560255	25.7013	4.0883	74.4218	468.392	2000	0.483938	0.995548
4-313	0.577885	0.975481	0.774087	20.4344	0.0450332	20.487	2.75692	39.8332	171.904	2000	0.293176	0.997492
4-314	1.53267	1.64497	0.788578	24.4706	0.0497511	25.3694	3.57848	63.6676	850.198	2000	0.651996	0.991541
4-315	1.3129	1.5008	0.787225	23.1987	0.0441586	23.8523	3.00161	50.7159	756.774	2000	0.615132	0.991526
4-316	0.851128	0.9733	0.784223	16.1788	0.0526944	16.257	2.62088	29.5368	65.4915	2000	0.180958	0.998468
4-317	0.909037	0.737746	0.787916	13.628	0.050705	13.8174	2.08507	20.3369	102.066	2000	0.225905	0.996719
4-318	1.15495	0.899142	0.805319	16.9269	0.0461121	17.7009	2.35651	28.126	305.499	2000	0.390832	0.993869
4-319	1.62811	1.70172	0.772338	23.4424	0.0470283	24.4621	3.19445	55.3815	956.623	2000	0.691601	0.989765
4-320	0.894482	1.13957	0.778496	23.2137	0.0459796	23.8293	3.19322	52.479	258.976	2000	0.359844	0.997195
4-321	1.26356	1.2349	0.781691	22.2063	0.0517514	23.0815	3.44973	54.5959	169.543	2000	0.291155	0.998006
4-322	1.498	1.34234	0.797527	22.271	0.0490909	23.1957	3.23626	51.9588	530.892	2000	0.515214	0.993661
4-323	1.79399	1.52525	0.786868	25.4403	0.0523612	26.3506	3.93994	72.4855	595.012	2000	0.545441	0.99452
4-324	0.654552	0.595641	0.778034	10.5905	0.0678362	10.5998	2.23159	16.6069	73.9742	2000	0.19232	0.995947
4-325	1.13916	1.16561	0.787557	23.8408	0.0524444	24.624	3.76999	63.5787	253.06	2000	0.35571	0.997424
4-326	1.60697	1.62433	0.775227	21.3323	0.0479513	22.1136	2.9755	46.5047	648.244	2000	0.569317	0.991471
4-327	1.69487	1.38565	0.784992	22.8995	0.0525797	22.7146	3.59315	58.6843	279.417	2000	0.373776	0.99656
4-328	1.3751	1.69568	0.785504	24.7331	0.0515958	25.8121	3.76013	67.6675	524.69	2000	0.512196	0.994968
4-329	1.72678	1.78326	0.785377	23.3498	0.0478481	24.4563	3.26603	56.0269	1075.25	2000	0.73323	0.988303
4-330	0.865788	0.904258	0.775014	21.9323	0.053941	22.3838	3.59646	55.7397	366.421	2000	0.428031	0.995509
4-331	1.02916	0.959729	0.795375	16.0917	0.0537878	16.3942	2.62232	30.0983	132.573	2000	0.257462	0.996926
4-332	1.44603	1.73463	0.776151	24.6481	0.0540912	25.2646	3.95138	70.6197	644.823	2000	0.567813	0.99355
4-333	1.49143	1.21614	0.792996	21.2472	0.0503156	21.5914	3.20666	48.2829	509.618	2000	0.504786	0.993037
4-334	0.746673	1.00781	0.780905	22.2427	0.0447614	23.1058	2.96068	46.7971	293.127	2000	0.382836	0.996632
4-335	1.56335	1.34652	0.782823	22.1652	0.0433947	22.729	2.81857	45.4163	699.019	2000	0.591193	0.991345
4-336	1.62538	1.51128	0.791785	24.1306	0.0560803	24.5916	4.01918	70.1945	410.625	2000	0.453114	0.995738
4-337	1.3401	1.34155	0.792702	23.9908	0.051818	24.9148	3.70977	63.7347	361.523	2000	0.42516	0.996337
5-001	1.67678	1.5916	0.785003	21.8853	0.0405475	23.4568	2.66233	41.3819	765.933	2000	0.618843	0.991218
5-002	1.57092	1.33942	0.802819	19.6967	0.048744	19.4151	2.81643	40.0927	476.525	2000	0.488121	0.992095
5-003	1.31411	1.68551	0.768352	20.178	0.0406285	19.9309	2.43786	35.0882	809.578	2000	0.63623	0.986997
5-004	1.54181	1.2307	0.78265	16.1529	0.0579281	17.8165	2.82434	32.1645	237.154	2000	0.34435	0.995324
5-005	1.65032	1.89007	0.756635	14.1252	0.0461493	14.8918	1.9511	19.6232	285.116	2000	0.377569	0.99186
5-006	1.84647	1.5968	0.775287	20.2931	0.0403804	21.8988	2.45394	35.9348	966.797	2000	0.695269	0.986934
5-007	1.37403	1.63308	0.762397	18.7953	0.0496055	19.218	2.83348	37.5127	471.81	2000	0.4857	0.991927
5-008	1.26071	1.27161	0.78975	12.4765	0.061295	13.6475	2.4089	20.5433	131.046	2000	0.255975	0.995599
5-009	1.3615	1.01196	0.806634	16.9631	0.0467061	16.5651	2.39846	28.4564	339.618	2000	0.412079	0.992333
5-010	1.92185	1.96221	0.776303	16.9408	0.052355	17.2597	2.65152	32.1103	365.925	2000	0.427741	0.992273
5-011	1.03766	0.917214	0.788678	11.9026	0.0597623	11.9196	2.23425	18.2328	83.1355	2000	0.203882	0.996446
5-012	1.18555	1.22277	0.777981	14.5168	0.0516608	15.0119	2.31377	23.2459	195.751	2000	0.31285	0.994578
5-013	1.04049	1.30892	0.788376	14.9051	0.050422	15.1489	2.27555	23.8498	309.465	2000	0.393361	0.991541
5-014	1.44506	1.19397	0.809761	12.5161	0.059978	13.0594	2.28391	20.2057	136.787	2000	0.261522	0.995008
5-015	1.33022	1.1507	0.796218	14.4843	0.0612512	15.8899	2.78901	27.5161	177.623	2000	0.298012	0.995568
5-016	0.967164	0.893041	0.790683	14.25	0.0607516	14.5453	2.64111	26.4812	122.575	2000	0.247563	0.996396
5-017	1.74681	1.62853	0.786905	18.8597	0.0415712	18.9992	2.29298	31.5323	722.169	2000	0.600903	0.987154
5-018	1.08034	1.25138	0.792114	15.4993	0.0571386	16.2595	2.67343	29.4705	280.858	2000	0.374738	0.993295
5-019	1.10624	1.12714	0.769687	9.33257	0.0664668	9.64789	1.92069	12.5601	36.1008	2000	0.134352	0.997561
5-020	1.43941	1.29501	0.792138	17.6898	0.0399006	17.8106	2.07158	26.7665	698.109	2000	0.590809	0.985737
5-021	0.953944	0.86295	0.779081	17.9299	0.0492856	18.4019	2.6046	33.8156	328.025	2000	0.404985	0.993917
5-022	1.53192	1.19087	0.789681	18.5243	0.042295	19.8046	2.31306	31.1519	550.15	2000	0.524476	0.991131
5-023	0.830198	0.841715	0.760953	9.6744	0.0661757	10.4119	1.97328	13.3948	169.557	2000	0.291167	0.990007
5-024	1.0189	1.18679	0.763651	13.7732	0.042736	13.7962	1.75367	17.1271	256.639	2000	0.358217	0.991531
5-025	1.2543	1.56009	0.764489	17.9889	0.0413945	17.6813	2.19504	28.3968	730.059	2000	0.604177	0.984954
5-026	1.36839	1.65604	0.772519	20.2735	0.0387005	19.9699	2.30416	33.8834	1075.81	2000	0.733421	0.982556
5-027	0.714114	0.783633	0.793222	14.6181	0.0482574	15.2716	2.06807	21.9464	295.366	2000	0.384295	0.99218
5-028	1.20118	1.05114	0.801456	14.4482	0.0450247	14.9703	1.89491	19.9804	225.011	2000	0.335418	0.993692
5-029	1.54937	1.93517	0.778606	20.9021	0.0413359	22.0072	2.60999	38.8531	930.483	2000	0.682086	0.987521
5-030	1.30804	1.16286	0.793144	16.6144	0.0418423	17.6881	2.06139	24.5961	491.496	2000	0.49573	0.990086
5-031	0.892409	0.852079	0.758615	14.0339	0.0658812	14.5602	2.83361	28.1241	261.95	2000	0.361904	0.99236
5-032	1.58966	1.75734	0.780821	21.4812	0.0405786	23.3657	2.61339	39.9469	1063.53	2000	0.729221	0.987017
5-033	1.0846	0.943528	0.777493	18.605	0.0531094	19.3538	3.03375	39.441	379.604	2000	0.435663	0.99359
5-034	0.76541	0.915091	0.777379	15.5503	0.038183	15.5864	1.78522	19.5002	334.475	2000	0.408947	0.991454
5-035	1.79958	1.94078	0.776941	20.9437	0.0417047	22.6734	2.62327	39.5021	1033.33	2000	0.718795	0.987023
5-036	1.25861	1.73886	0.797233	18.1183	0.0548482	17.9364	2.98495	38.3033	496.873	2000	0.498434	0.990106
5-037	0.839721	0.913466	0.791851	13.7207	0.0626617	14.1803	2.71075	25.4507	75.0516	2000	0.193716	0.997638
5-038	1.11336	1.24861	0.779207	16.5106	0.0519546	17.7396	2.5983	30.2963	328.383	2000	0.405206	0.99342
5-039	0.840094	0.865074	0.765533	11.3056	0.06512	11.4616	2.30276	18.0331	50.1475	2000	0.158347	0.997596
5-040	0.74812	0.660381	0.771166	6.7352	0.0726549	6.97305	1.5945	7.25845	26.5875	2000	0.115298	0.996616
5-049	1.29975	1.19513	0.813521	18.9718	0.0405359	20.3558	2.31415	31.2685	646.859	2000	0.568709	0.990023
5-051	1.30455	1.08481	0.79188	21.4687	0.043172	23.1758	2.77199	42.3769	807.876	2000	0.635561	0.990443
5-052	1.03366	1.03639	0.821877	14.2282	0.0545466	15.1588	2.29513	23.5436	310.062	2000	0.39374	0.991642
5-053	0.969314	1.17407	0.783193	14.2206	0.0545579	15.0878	2.29201	23.5103	292.064	2000	0.382141	0.992054
5-054	0.988254	1.10054	0.77538	16.3979	0.0538405	16.7665	2.70448	31.005	279.859	2000	0.374072	0.993683
5-055	1.16644	1.28341	0.799925	13.3444	0.0580119	14.3144	2.4339	22.1539	175.816	2000	0.296493	0.994566
5-056	1.17862	1.08654	0.773463	11.0613	0.0589576	11.1089	1.98882	15.537	100.917	2000	0.224629	0.994806
5-057	1.56948	1.54197	0.795139	18.1764	0.0400482	19.3538	2.12362	28.5295	807.837	2000	0.635546	0.986212
5-058	0.87114	0.956397	0.781435	16.081	0.0521048	17.1968	2.54458	28.8217	301.254	2000	0.388107	0.993676
5-059	0.931102	0.996023	0.796877	17.174	0.0486612	18.1421	2.54261	30.5732	314.106	2000	0.396299	0.9941
5-060	0.901703	0.83112	0.776584	15.306	0.047287	16.2112	2.14286	23.5062	293.422	2000	0.383029	0.992805
5-061	1.39109	1.29107	0.791324	16.7549	0.0412168	17.1616	2.04477	24.8071	558.936	2000	0.528647	0.987858
5-062	0.921462	0.931727	0.779322	11.9959	0.0606591	12.7884	2.23212	18.8291	74.5021	2000	0.193005	0.997224
5-063	0.878664	0.998571	0.775069	14.4566	0.0434597	15.0439	1.8673	19.2369	269.127	2000	0.366829	0.992682
5-064	0.951893	0.789184	0.828011	13.3709	0.059225	14.5241	2.38423	22.6025	114.038	2000	0.238787	0.996566
5-065	1.99372	1.7058	0.805018	20.7439	0.0387024	21.9943	2.35518	36.0341	1086.76	2000	0.737145	0.98538
5-066	2.03323	1.72808	0.795752	21.892	0.0393345	23.5606	2.5396	40.586	1090.29	2000	0.738339	0.987301
5-067	1.04485	1.01272	0.799745	17.6173	0.0554538	18.9182	3.00194	36.7975	283.401	2000	0.376432	0.994998
5-068	1.68338	1.50704	0.784035	17.6827	0.0556256	18.7623	2.96644	37.2221	414.133	2000	0.455046	0.992504
5-069	1.01321	0.815033	0.793432	12.3166	0.0609042	13.4054	2.30159	19.7988	88.0923	2000	0.209872	0.996866
5-070	1.18058	1.17939	0.782014	16.5047	0.0412667	17.6758	2.03542	24.1297	539.242	2000	0.519251	0.988896
5-072	0.960782	1.18978	0.774779	18.2578	0.0514572	18.0136	2.81564	36.521	400.097	2000	0.447268	0.992226
5-073	1.66902	1.83225	0.780392	22.7616	0.0401707	24.0335	2.70207	44.5197	1062.43	2000	0.728844	0.988124
5-074	0.764051	0.995386	0.752043	13.0337	0.04828	13.6018	1.87486	17.5897	179.176	2000	0.299312	0.994005
5-075	1.44236	1.55201	0.774881	17.8418	0.0385996	19.2763	2.05656	26.2897	620.214	2000	0.556873	0.989326
5-076	0.737551	0.776903	0.79298	13.3154	0.0413945	14.0698	1.60886	15.5153	206.377	2000	0.321229	0.993529
5-077	0.703859	1.17037	0.762504	12.9555	0.0659314	13.1374	2.59895	23.9572	68.3144	2000	0.184817	0.997541
5-078	0.999509	1.06216	0.782973	16.4346	0.0502849	16.5716	2.45094	28.9966	350.808	2000	0.418813	0.99196
5-079	1.61895	1.13713	0.805341	18.9242	0.0402015	18.8523	2.2392	30.7266	782.064	2000	0.625325	0.986042
5-080	0.571767	0.725168	0.787379	10.0915	0.0615821	10.5067	1.90336	13.5412	59.443	2000	0.172399	0.996708
5-081	0.744879	0.68794	0.816249	8.12649	0.065956	8.66337	1.69589	9.56641	73.6873	2000	0.191947	0.99409
5-082	1.03406	1.04756	0.771887	14.0464	0.0616452	15.4783	2.68882	26.1207	179.633	2000	0.299694	0.995365
5-083	0.724382	0.773212	0.796445	12.2007	0.0474261	12.6064	1.71239	15.1277	190.548	2000	0.308665	0.992647
5-084	0.650228	0.974146	0.758283	11.8804	0.0574685	12.8405	2.11115	17.3531	77.4571	2000	0.196796	0.997103
5-085	1.65391	1.84267	0.786517	21.561	0.0418572	21.7473	2.72179	41.7494	1003.03	2000	0.708177	0.986302
5-087	1.18177	1.12463	0.789291	15.105	0.046612	15.9965	2.14679	22.6404	283.71	2000	0.376636	0.992976
5-088	1.19705	1.0198	0.802807	12.4205	0.0417858	12.9858	1.56337	13.8839	291.64	2000	0.381864	0.989031
5-089	1.13941	1.10559	0.798259	16.1544	0.0553067	16.7005	2.70465	30.9117	235.72	2000	0.343307	0.994702
5-090	0.817538	0.65501	0.810764	13.5317	0.037985	13.6692	1.55193	14.8005	258.686	2000	0.359643	0.991382
5-092	1.19351	1.48008	0.766721	13.6749	0.0555323	14.7402	2.2843	22.1641	157.669	2000	0.280775	0.995521
5-093	1.5537	1.49355	0.779582	21.3655	0.0436686	20.4708	2.82454	41.8911	781.066	2000	0.624926	0.988064
5-094	1.21334	1.0039	0.812431	15.4057	0.0571216	15.5012	2.69385	28.9521	227.074	2000	0.336952	0.994042
5-095	1.03586	1.02205	0.778768	12.7103	0.0522712	13.6654	2.03125	18.0266	151.814	2000	0.275512	0.994933
5-096	0.783225	0.824348	0.77486	10.5689	0.0583179	11.2329	1.89943	13.9814	71.5836	2000	0.189187	0.996461
5-097	0.926285	0.645237	0.788124	15.8014	0.0386139	16.7386	1.80991	20.6518	389.021	2000	0.441033	0.99146
5-098	1.07925	0.781595	0.801364	14.488	0.0578134	15.72	2.52973	25.9083	155.563	2000	0.278893	0.995981
5-099	1.07774	1.20975	0.789643	15.4445	0.0367928	16.1146	1.6979	18.7836	387.827	2000	0.440356	0.990655
5-100	0.848802	0.766458	0.801156	8.8403	0.0594987	9.33988	1.61553	9.99773	37.2003	2000	0.136382	0.997381
5-101	1.35835	1.05776	0.792634	10.7067	0.0607551	11.7428	2.0216	14.8697	86.6077	2000	0.208096	0.996
5-102	0.761463	0.816689	0.79207	8.25801	0.0675315	8.28552	1.74906	10.0446	20.4533	2000	0.101127	0.998164
5-103	0.632989	0.692427	0.78838	5.66035	0.0832391	6.21113	1.53447	5.89305	22.848	2000	0.106883	0.996317
5-104	0.69427	0.72813	0.775918	4.9337	0.0780768	5.61954	1.28546	4.30732	61.7282	2000	0.175682	0.987532
5-105	2.0896	2.38091	0.781671	22.229	0.0412813	23.8454	2.73023	43.5355	899.596	2000	0.67067	0.989876
5-106	1.02076	0.894904	0.791919	15.6981	0.0431347	16.5677	1.98589	22.8351	451.04	2000	0.47489	0.989508
5-107	0.750601	0.761507	0.796506	11.5402	0.0614727	12.6757	2.21729	17.6132	311.961	2000	0.394944	0.987768
5-108	1.42835	1.58983	0.775097	20.564	0.0412863	20.6206	2.52584	37.1665	640.981	2000	0.566119	0.990234
5-109	0.984714	1.01602	0.79666	13.6746	0.0603381	14.7599	2.51604	24.1814	168.461	2000	0.290225	0.995165
5-110	1.28409	1.83458	0.755928	19.0687	0.040734	20.5603	2.33297	31.5865	588.959	2000	0.54266	0.991127
5-111	1.09573	0.873354	0.771908	9.53535	0.0653643	10.3759	1.96121	12.8354	77.3591	2000	0.196671	0.995505
5-112	1.01353	1.55995	0.775075	18.9023	0.0399711	20.1715	2.20539	30.6821	708.515	2000	0.595196	0.98893
5-113	1.53653	1.54308	0.78318	15.3297	0.0486865	16.5743	2.25652	24.3687	278.939	2000	0.373456	0.993675
5-114	1.76485	1.40028	0.812499	16.876	0.0389146	17.5613	1.95314	23.5435	515.703	2000	0.507791	0.989384
5-115	1.25939	1.24204	0.776911	15.3864	0.0507036	15.0788	2.32638	25.5088	307.245	2000	0.391947	0.991451
5-116	0.750941	0.840076	0.781898	12.2809	0.0409376	12.8865	1.50076	13.04	165.338	2000	0.287522	0.993857
5-117	0.945529	1.06098	0.782928	14.854	0.0415061	15.7781	1.83575	19.4349	301.294	2000	0.388133	0.99238
5-118	1.34601	1.37294	0.786869	18.8895	0.0403246	19.733	2.23987	30.7234	537.145	2000	0.51824	0.991348
5-120	0.661452	0.801499	0.775062	10.8	0.0576181	11.6729	1.90018	14.4092	97.6393	2000	0.220952	0.995477
5-121	1.31301	1.14614	0.80886	14.2137	0.0531308	15.441	2.2507	22.7329	233.264	2000	0.341514	0.993764
5-122	0.588571	0.880593	0.75716	12.6428	0.0553439	13.4709	2.09581	18.8847	141.407	2000	0.265901	0.995146
5-123	2.30983	2.14525	0.780177	20.531	0.0422692	21.9785	2.59012	37.9932	698.655	2000	0.591039	0.99084
5-124	0.617457	0.734198	0.773847	11.5856	0.0581646	12.4538	2.07257	16.7207	69.032	2000	0.185785	0.997218
5-126	1.05466	1.28118	0.798411	16.293	0.0546645	17.617	2.69003	30.6905	275.615	2000	0.371224	0.99435
5-127	0.688275	0.783879	0.787971	14.3177	0.0589361	15.3801	2.56234	25.8638	148.403	2000	0.272399	0.995976
5-128	0.859054	0.574686	0.806293	12.5166	0.0481351	12.0914	1.81669	15.9618	152.595	2000	0.27622	0.9936
5-129	1.18033	1.1121	0.78832	11.0766	0.0633886	12.0495	2.19874	16.8009	339.743	2000	0.412155	0.98549
5-130	1.3053	1.21921	0.784866	14.509	0.0597018	14.961	2.60014	27.0674	176.55	2000	0.297111	0.994995
5-131	1.09892	1.62584	0.726578	15.0486	0.0416636	15.7991	1.84275	20.4906	439.5	2000	0.468775	0.988622
5-132	1.58737	1.73232	0.765606	17.7282	0.0544963	19.2044	2.88611	36.7033	397.276	2000	0.445688	0.993163
5-133	0.60376	0.759247	0.754725	12.0727	0.0577451	12.7467	2.12212	17.956	79.5352	2000	0.199418	0.996853
5-134	1.26812	1.29735	0.782877	15.9341	0.0560453	17.2274	2.76691	30.4285	230.056	2000	0.339158	0.995122
5-135	0.833511	0.989658	0.767352	11.06	0.0625179	11.9388	2.18731	16.4903	88.1539	2000	0.209945	0.996135
5-136	0.732824	1.26236	0.764269	11.8795	0.0570982	12.3904	2.18178	17.3261	260.649	2000	0.361005	0.989221
5-137	1.42858	1.30955	0.781403	15.5623	0.0434501	16.4349	2.05475	22.3539	349.213	2000	0.417859	0.991828
5-138	1.55728	1.23895	0.806022	16.194	0.0432837	16.7261	2.28483	24.1621	342.385	2000	0.413754	0.99217
5-139	1.58807	1.12145	0.842306	9.79057	0.0611129	10.0867	1.90837	12.5866	103.207	2000	0.227164	0.993721
5-140	1.32651	1.14901	0.78161	15.5998	0.050926	16.8987	2.39319	26.5497	351.635	2000	0.419306	0.992138
5-141	1.223	0.86562	0.799103	16.5365	0.0421527	16.8003	2.08464	24.6772	509.368	2000	0.504662	0.988485
5-142	1.1029	1.30433	0.755977	14.7304	0.0522189	15.14	2.29852	24.309	242.329	2000	0.348087	0.993243
5-143	1.10546	1.50688	0.78765	19.0826	0.0500008	20.4937	2.91767	38.9587	461.327	2000	0.480274	0.992984
5-144	1.46796	1.30973	0.82406	10.288	0.0607775	11.1563	1.89713	13.8378	62.1243	2000	0.176245	0.996849
5-145	0.889225	1.04497	0.795691	13.0168	0.0617026	14.389	2.47618	22.3971	125.298	2000	0.250298	0.996083
5-146	1.0763	0.770371	0.834501	6.85659	0.0696277	7.23241	1.52699	7.17135	30.2102	2000	0.122903	0.996414
5-147	0.727223	0.784748	0.755769	6.71214	0.0760154	7.27031	1.70301	7.53583	35.8989	2000	0.133976	0.995701
5-148	0.678567	0.815338	0.784133	10.4495	0.0637657	11.0248	2.13526	15.0552	44.4435	2000	0.14907	0.99771
5-149	0.837204	0.978438	0.753451	7.13917	0.0642726	7.77213	1.50201	7.08843	54.2089	2000	0.164634	0.994438
5-150	0.939021	1.13288	0.728017	12.2784	0.0576365	13.1023	2.16164	18.6414	440.146	2000	0.469119	0.983969
5-151	0.827181	0.740757	0.792271	14.7839	0.0475539	15.7131	2.08806	22.1293	247.242	2000	0.351598	0.993771
5-152	1.04705	1.33284	0.776725	17.5825	0.0407431	17.7054	2.09881	26.7899	611.537	2000	0.552963	0.987546
5-153	1.15331	1.00051	0.78768	18.172	0.041047	17.8679	2.22949	28.6118	466.032	2000	0.482717	0.990858
5-154	0.935577	1.06014	0.787767	11.4618	0.056897	12.339	1.95212	15.9685	120.166	2000	0.245118	0.995076
5-155	1.06689	1.29796	0.773963	18.6432	0.0386339	20.1131	2.1492	28.464	566.564	2000	0.532243	0.99113
5-156	1.05098	0.819774	0.790203	15.6108	0.0425977	16.0143	1.9646	22.1725	413.35	2000	0.454615	0.989801
5-157	1.46589	1.30746	0.785647	12.8828	0.0568949	13.6322	2.23624	20.1877	116.686	2000	0.241543	0.996066
5-158	1.15929	0.980628	0.794376	9.74046	0.0612756	10.654	1.89072	12.5195	63.2645	2000	0.177855	0.9965
5-159	1.16059	1.03402	0.791307	15.0536	0.0528883	15.958	2.45156	25.5176	230.77	2000	0.339684	0.994312
5-160	0.873156	0.701385	0.815154	17.4166	0.0475255	18.0583	2.42514	30.7238	427.615	2000	0.462393	0.991661
5-161	0.732068	0.536047	0.803124	8.3614	0.0677985	9.02163	1.87697	10.2905	65.4353	2000	0.18088	0.99501
5-162	0.598062	0.642363	0.790467	11.8564	0.0622465	13.0904	2.31893	18.7032	145.049	2000	0.269304	0.994769
5-163	1.16388	1.15158	0.792756	16.7771	0.0387809	17.8524	1.934	23.4991	528.054	2000	0.513836	0.989523
5-164	1.04063	1.1599	0.762988	14.7778	0.0519843	15.8678	2.34784	24.4874	250.01	2000	0.35356	0.993684
5-165	0.939716	1.07128	0.783744	15.8486	0.0412183	16.5387	1.95532	22.0336	239.842	2000	0.346296	0.994614
5-166	1.04772	1.18561	0.770153	17.2932	0.0407926	18.0164	2.11969	25.6817	264.64	2000	0.363758	0.9951
5-167	1.04069	1.07559	0.757629	8.20379	0.0777034	9.1279	2.04037	11.5127	74.6069	2000	0.193141	0.994308
5-168	1.03496	1.09745	0.779731	13.0664	0.0592405	13.6925	2.33842	21.7759	105.224	2000	0.229373	0.996503
5-169	1.28353	1.30972	0.791882	15.3641	0.0418592	15.7706	1.86094	20.8945	408.716	2000	0.45206	0.989399
5-170	0.746251	0.693189	0.779559	9.53415	0.0573414	10.4191	1.67072	11.048	216.914	2000	0.329328	0.987219
5-171	1.16942	1.41346	0.762512	18.9411	0.0396312	20.1193	2.29011	30.34	589.153	2000	0.542749	0.990746
5-172	0.972921	0.982529	0.790656	14.7157	0.0536968	15.3708	2.38494	24.9053	203.578	2000	0.319044	0.994659
5-173	1.26935	1.46388	0.769305	19.1771	0.0421932	20.2676	2.45053	33.4393	803.398	2000	0.633797	0.987489
5-174	0.856324	0.80733	0.791782	14.7577	0.0482533	15.901	2.18524	22.303	237.788	2000	0.34481	0.994099
5-175	1.33977	1.30089	0.770745	13.7106	0.0480175	13.8378	1.99552	19.4396	322.885	2000	0.401799	0.989332
5-176	1.04539	0.933962	0.772576	13.9268	0.0600468	13.5894	2.5093	24.8931	139.006	2000	0.263635	0.995299
5-177	1.13161	1.4705	0.763727	19.6158	0.0399194	20.8221	2.29573	32.6814	547.459	2000	0.523192	0.992118
5-178	0.890251	0.948972	0.778656	12.9046	0.0563362	12.8986	2.18697	20.0155	108.232	2000	0.232629	0.99592
5-179	1.46193	1.89814	0.769345	22.9504	0.0394239	24.3128	2.6699	44.2812	996.964	2000	0.706033	0.989356
5-180	0.891333	0.934695	0.792096	9.60939	0.0742193	10.7437	2.30296	14.9346	119.665	2000	0.244607	0.993488
5-181	0.991777	1.2279	0.755724	16.7336	0.0565678	17.4	2.81118	33.9107	252.386	2000	0.355236	0.994883
5-182	0.616334	0.786082	0.768728	12.2047	0.0616994	12.7682	2.30441	19.9159	72.5388	2000	0.190445	0.997229
5-183	0.868668	0.768568	0.788824	12.3979	0.053824	12.857	2.00464	17.711	116.502	2000	0.241352	0.99569
5-184	0.819318	0.787345	0.78722	12.592	0.0519352	12.4228	1.9436	17.5393	169.81	2000	0.291385	0.993125
5-185	1.21909	1.2329	0.77075	13.398	0.0428831	14.3839	1.76354	16.2375	211.489	2000	0.325184	0.993596
5-186	0.775863	1.05534	0.766264	15.0271	0.0431797	15.4133	1.90851	20.6057	276.22	2000	0.371631	0.992714
5-187	0.603603	0.796366	0.773262	11.5906	0.0603751	12.6566	2.19409	17.4443	114.31	2000	0.239071	0.995589
5-188	0.847638	1.13753	0.773289	15.3006	0.0583834	15.361	2.68514	29.2909	175.139	2000	0.295922	0.995323
5-189	1.44926	1.28057	0.799017	20.9289	0.0424291	22.5529	2.56987	39.858	857.402	2000	0.654753	0.9893
5-190	1.00853	1.19264	0.77839	15.5691	0.0585492	16.8542	2.79459	30.3406	153.686	2000	0.277206	0.996585
5-191	1.12393	1.12073	0.771064	19.7909	0.0474896	21.1392	2.77462	39.8268	525.931	2000	0.512802	0.992576
5-192	0.701149	0.758254	0.763989	11.3633	0.0536021	12.37	1.9262	14.6604	100.496	2000	0.22416	0.995937
5-193	1.36162	1.44158	0.780373	17.9726	0.0382469	19.3492	2.01608	26.5531	636.82	2000	0.564278	0.98914
5-194	1.56453	1.64507	0.735406	13.5489	0.0589398	13.8931	2.44134	23.2229	256.864	2000	0.358374	0.991746
5-195	1.08942	1.12949	0.778824	15.5547	0.0554624	16.7188	2.60944	28.6399	199.067	2000	0.315489	0.9955
5-196	1.90878	1.78359	0.783341	22.0216	0.0404027	23.3913	2.61185	41.8844	1029.17	2000	0.717346	0.987801
5-197	1.49444	1.34724	0.785692	19.0838	0.0397393	19.0796	2.24226	30.6883	714.377	2000	0.597653	0.987422
5-198	1.27081	1.54941	0.777223	20.6469	0.0391017	22.0937	2.36041	35.7589	901.92	2000	0.671535	0.988029
5-199	1.28319	1.3387	0.76695	14.725	0.0516961	15.6777	2.27096	23.9105	224.476	2000	0.335019	0.994283
5-200	1.08844	0.870929	0.774866	10.0906	0.0641881	11.2007	2.04337	14.0564	104.821	2000	0.228933	0.994769
5-201	0.975777	1.08471	0.775156	12.9167	0.048652	14.1242	1.90463	17.2189	153.479	2000	0.277019	0.995172
5-202	1.14317	1.22305	0.775513	13.0434	0.0644994	13.3912	2.54931	23.667	97.0749	2000	0.220312	0.996551
5-203	1.23959	1.22805	0.786438	17.4386	0.0540679	18.7954	2.81961	34.9617	365.072	2000	0.427242	0.993497
5-204	1.39375	1.77156	0.765254	18.1349	0.0497167	18.2689	2.67772	34.9732	434.965	2000	0.46635	0.991867
5-205	1.03416	1.39836	0.755123	17.385	0.0399189	17.8736	2.05069	25.5002	422.217	2000	0.459465	0.991678
5-206	1.26082	0.90929	0.795724	13.7219	0.0623853	14.3044	2.66483	25.3827	59.975	2000	0.173169	0.998172
5-207	1.24685	1.21321	0.798519	12.2126	0.0533565	12.759	1.94448	16.9822	122.78	2000	0.24777	0.995186
5-208	0.953544	0.95791	0.79272	13.4961	0.0569954	14.3993	2.34737	22.1457	132.607	2000	0.257495	0.995937
5-209	0.880773	0.895265	0.786666	15.2355	0.0428659	16.0382	1.96614	21.2673	345.46	2000	0.415608	0.991567
5-210	0.917516	1.12549	0.793097	9.87552	0.064716	10.1991	1.99263	13.679	40.5541	2000	0.142397	0.997525
5-211	1.07906	1.25142	0.771626	18.4076	0.0507852	19.4564	2.78363	36.8471	430.92	2000	0.464177	0.992796
5-212	1.00553	1.39015	0.772511	16.661	0.0405094	17.8665	2.04894	23.7274	354.438	2000	0.420974	0.99303
5-213	0.773128	1.40917	0.7699	16.4764	0.0491972	17.575	2.43523	28.5002	297.692	2000	0.385806	0.993972
5-214	1.23069	1.34747	0.75942	19.3858	0.046887	20.7128	2.71228	37.45	514.952	2000	0.507421	0.99239
5-215	0.96429	0.792942	0.800082	11.3458	0.0579395	12.0873	2.03397	16.0186	109.744	2000	0.234247	0.995214
5-216	1.25182	1.56343	0.762784	19.0534	0.0416183	20.1634	2.3842	32.38	733.789	2000	0.605718	0.988506
5-217	0.979915	0.919601	0.786354	12.3994	0.0604708	13.3537	2.33507	19.891	104.064	2000	0.228105	0.996359
5-218	1.05376	1.04141	0.78583	14.233	0.0569896	14.9794	2.46093	24.7448	194.433	2000	0.311795	0.994549
5-219	1.68756	1.14867	0.801735	20.3823	0.0389081	20.2895	2.34782	34.1942	767.422	2000	0.619444	0.988295
5-220	1.29406	1.24438	0.775907	20.0721	0.0397798	21.3008	2.44095	34.341	694.463	2000	0.589263	0.990261
5-221	1.51594	1.67301	0.787804	19.337	0.0408052	20.0118	2.36566	32.7657	858.279	2000	0.655087	0.986267
5-222	1.27811	1.01199	0.797405	17.9088	0.0394714	18.2651	2.10681	26.9319	648.445	2000	0.569405	0.987752
5-223	1.09556	1.18608	0.770174	14.4358	0.0477005	13.9228	2.11354	20.972	239.655	2000	0.346161	0.992238
5-224	1.30697	1.31718	0.781154	18.9798	0.0408367	20.2018	2.25346	31.3087	647.293	2000	0.568899	0.990032
5-225	0.81492	0.825832	0.775397	12.0577	0.0578917	12.8962	2.18143	18.0328	121.234	2000	0.246205	0.995451
5-226	0.80512	0.905415	0.783955	15.7478	0.0515822	16.9006	2.47958	27.2156	232.545	2000	0.340988	0.994896
5-227	1.11527	1.5025	0.743084	10.4282	0.0673718	11.359	2.20624	15.7577	101.598	2000	0.225387	0.994915
5-228	1.04023	1.09557	0.786026	13.2674	0.0447024	14.033	1.75696	16.6865	183.812	2000	0.30316	0.994227
5-229	1.48744	1.5597	0.797534	18.3446	0.0399089	18.586	2.16754	28.4573	573.393	2000	0.535441	0.989541
5-230	1.31884	1.28351	0.75946	12.2157	0.0591719	12.4448	2.18143	18.9208	192.548	2000	0.31028	0.992117
5-231	1.86219	1.54327	0.80093	14.2081	0.0509634	14.1483	2.16229	21.8785	189.878	2000	0.308122	0.994015
5-232	0.973583	1.14009	0.786472	11.2468	0.0561845	11.902	1.88981	15.1742	83.651	2000	0.204513	0.996321
5-233	0.866674	1.15424	0.773	14.5159	0.0410503	15.5256	1.74059	18.3497	264.209	2000	0.363462	0.993168
5-234	0.694188	0.621929	0.78714	11.1386	0.062638	12.2605	2.17131	16.7194	304.096	2000	0.389933	0.987255
5-235	1.04688	0.749074	0.764895	13.7348	0.0432517	14.1149	1.73865	17.4394	374.736	2000	0.43286	0.988215
5-236	1.00556	1.15584	0.760628	12.63	0.0420719	13.3474	1.56249	14.2835	235.547	2000	0.343181	0.991741
5-237	1.07512	0.989817	0.792046	7.35538	0.0739025	8.1575	1.80636	8.68967	58.2392	2000	0.170645	0.994433
5-238	1.17679	1.16079	0.801653	17.6868	0.042914	18.5976	2.25912	28.6884	484.346	2000	0.492111	0.991114
5-239	0.867907	0.811045	0.793223	11.8874	0.0589035	11.9497	2.12706	17.8472	109.497	2000	0.233984	0.995168
5-240	0.811428	1.06745	0.772763	17.8243	0.0504975	17.9176	2.71025	34.1756	322.311	2000	0.401442	0.99366
5-241	1.40764	1.08154	0.804247	10.6289	0.0649696	11.7004	2.16295	15.7454	100.996	2000	0.224718	0.995221
5-242	1.23727	1.09047	0.805026	9.14332	0.0589949	9.66087	1.64151	10.5775	62.3023	2000	0.176497	0.995975
5-243	0.904353	0.856122	0.797992	9.42106	0.0597035	10.1851	1.74817	11.3906	62.8273	2000	0.177239	0.996187
5-244	0.730222	0.910406	0.760527	9.62013	0.0669573	9.90387	2.00003	13.4434	27.3131	2000	0.116861	0.998231
5-245	1.38863	1.5028	0.784089	15.3153	0.0463897	14.7995	2.06967	22.9432	292.096	2000	0.382162	0.991571
5-246	0.853545	0.825316	0.786721	10.6283	0.0580813	10.5128	1.86837	14.0441	104.558	2000	0.228646	0.99393
5-247	1.45375	1.31331	0.796485	12.902	0.0678575	13.193	2.68007	24.4574	102.04	2000	0.225876	0.996231
5-248	1.56018	1.18693	0.792826	16.4284	0.0415972	17.1614	1.99474	23.9211	482.896	2000	0.491374	0.989579
5-249	1.17731	1.30994	0.762691	16.8554	0.0477859	17.6621	2.38461	29.0451	388.078	2000	0.440499	0.992114
5-250	1.2144	1.35193	0.781996	17.6599	0.0432408	18.0681	2.27128	28.8528	578.749	2000	0.537935	0.988703
5-251	0.771745	0.691693	0.782183	12.0704	0.05358	12.7281	1.9217	16.7135	128.646	2000	0.253619	0.995069
5-252	0.72892	1.22463	0.749182	13.9114	0.0468932	14.8988	1.94971	19.3241	263.727	2000	0.36313	0.992568
5-253	1.5945	1.42027	0.78982	14.5568	0.0433521	14.1477	1.85127	19.5463	439.207	2000	0.468619	0.986211
5-254	1.07126	1.07951	0.778127	14.6922	0.0521496	15.6334	2.32521	23.919	203.5	2000	0.318983	0.994787
5-255	1.50604	1.55324	0.76961	12.4426	0.0626145	13.4218	2.40905	20.93	87.6092	2000	0.209296	0.99693
5-256	1.31105	1.15857	0.767931	10.4226	0.0612876	11.3251	1.93705	14.4034	87.9616	2000	0.209716	0.995599
5-257	1.4686	1.51927	0.774102	16.2873	0.0462118	17.0745	2.32608	26.2107	351.855	2000	0.419437	0.992267
5-258	1.00276	1.30906	0.788563	8.87898	0.0570832	8.84556	1.55592	9.66269	82.5513	2000	0.203164	0.993287
5-259	1.75927	1.43536	0.803472	15.367	0.0479575	16.2255	2.20203	24.1529	325.897	2000	0.403669	0.992184
5-260	0.642367	0.855594	0.7618	9.27149	0.0667845	10.1711	2.00467	12.4514	82.0299	2000	0.202521	0.994908
5-261	0.920126	1.06836	0.754029	8.65444	0.078715	9.19691	2.24423	13.0103	53.3873	2000	0.163382	0.99594
5-262	1.05144	1.07232	0.792658	16.4861	0.0447485	18.0871	2.42414	25.7522	243.955	2000	0.349253	0.995227
5-263	1.08735	1.2208	0.781413	12.6927	0.0615881	13.9253	2.38012	21.3079	139.07	2000	0.263695	0.995376
5-264	0.687962	0.968495	0.766663	10.9961	0.0657769	11.2984	2.18382	17.2127	80.3175	2000	0.200397	0.995991
5-265	1.04901	0.85501	0.812864	11.5125	0.0433838	11.2289	1.47438	12.1209	170.195	2000	0.291715	0.991547
5-266	0.889935	0.706998	0.788844	13.4819	0.0449485	13.1081	1.82827	17.2066	227.349	2000	0.337156	0.991744
5-267	0.943707	1.17343	0.774905	15.8656	0.0403764	16.3767	1.88428	21.7507	460.433	2000	0.479809	0.989091
5-268	0.705633	0.640173	0.772871	10.2522	0.0532827	10.8306	1.66433	11.9247	71.0459	2000	0.188475	0.996244
5-269	1.51122	1.35906	0.779104	18.1683	0.0446172	18.7223	2.41024	31.4446	443.854	2000	0.471091	0.991982
5-270	1.17259	1.35221	0.764106	12.7414	0.0597232	13.1991	2.33257	20.7962	94.2761	2000	0.217113	0.996507
5-271	1.35731	1.53694	0.761798	20.6592	0.0400822	19.7891	2.51118	35.8759	733.489	2000	0.605594	0.988013
5-272	1.04364	1.31057	0.760157	16.2621	0.0431552	17.4427	2.11837	24.0856	252.724	2000	0.355474	0.994838
5-273	0.788166	0.730664	0.786417	10.0095	0.0629037	10.8991	1.97735	13.4746	68.9958	2000	0.185736	0.996376
5-274	0.811178	1.24936	0.772176	16.5072	0.0408308	17.1791	1.96273	23.5987	355.115	2000	0.421376	0.992565
5-275	0.831349	0.886552	0.772686	14.1777	0.0512907	15.1726	2.19184	21.8944	151.548	2000	0.27527	0.995936
5-276	0.991237	0.804102	0.779908	10.5299	0.0653002	11.2766	2.12783	15.6324	56.2656	2000	0.167728	0.997265
5-277	1.18844	1.42016	0.781696	15.8354	0.0489913	16.8219	2.3505	25.9868	291.076	2000	0.381495	0.993559
5-278	1.38381	1.66741	0.777729	18.2558	0.043601	19.6137	2.36582	31.4532	679.065	2000	0.582694	0.988715
5-279	0.974535	0.967819	0.772359	13.1852	0.0603189	14.3389	2.43146	22.46	168.3	2000	0.290086	0.99487
5-280	1.08624	0.93667	0.791395	13.3734	0.0632967	14.2069	2.63584	24.5769	134.084	2000	0.258924	0.99574
5-281	1.01477	0.809107	0.795651	15.0313	0.0397897	15.4044	1.77921	19.2953	370.627	2000	0.43048	0.990253
5-282	1.13483	1.24495	0.763141	14.785	0.0528755	15.3555	2.33385	24.8213	255.081	2000	0.357128	0.993199
5-283	0.661668	0.946688	0.758831	9.58559	0.0716476	9.94174	2.25462	14.3987	33.9259	2000	0.130242	0.997822
5-284	1.00875	0.976721	0.788813	13.9099	0.058552	15.1524	2.48786	24.1748	196.54	2000	0.313481	0.9946
5-285	1.47631	1.48105	0.785546	17.8597	0.0401843	18.84	2.11301	27.5203	667.131	2000	0.577551	0.988041
5-286	0.847528	1.19697	0.769634	15.4872	0.0390435	16.1838	1.79285	19.9273	348.486	2000	0.417424	0.991664
5-287	0.742562	0.838285	0.765408	13.0364	0.056895	14.094	2.28854	20.6346	128.829	2000	0.2538	0.995911
5-288	0.924586	0.99861	0.766334	15.987	0.0500493	17.1955	2.39634	27.4079	349.108	2000	0.417797	0.992423
5-289	0.740667	0.946933	0.774148	13.2185	0.0445315	12.6087	1.80682	16.3611	224.843	2000	0.335293	0.991241
5-290	1.14061	1.17822	0.773271	15.0276	0.0415835	15.9161	1.86034	19.9926	324.633	2000	0.402885	0.991999
5-291	1.05364	0.718506	0.811622	8.76353	0.0683097	9.49186	1.93504	11.4121	54.1341	2000	0.164521	0.996217
5-292	0.963471	0.854508	0.7814	12.856	0.0449172	13.7013	1.75501	15.7376	117.599	2000	0.242486	0.996053
5-293	0.990813	0.835604	0.788091	11.5406	0.0361858	11.7731	1.29205	10.3585	337.341	2000	0.410695	0.984512
5-294	0.677322	0.566928	0.815318	8.74804	0.052916	9.11237	1.41427	8.80999	92.9631	2000	0.215596	0.993039
5-295	0.97203	0.72572	0.791645	6.97885	0.0573907	7.74096	1.31146	5.9925	46.1216	2000	0.151858	0.995106
5-296	1.00146	0.967372	0.821412	7.13911	0.0646662	7.66238	1.46452	7.10867	53.1648	2000	0.163041	0.994301
5-297	0.743654	1.17407	0.760646	11.2341	0.039763	11.5586	1.28819	10.8532	193.115	2000	0.310737	0.990959
5-298	1.22374	1.23206	0.789846	15.693	0.0395765	16.647	1.88162	20.6838	348.141	2000	0.417217	0.991932
5-299	0.947297	0.663881	0.795721	14.1755	0.0424709	15.0171	1.7698	18.1114	310.532	2000	0.394038	0.991325
5-300	0.855295	1.04545	0.772616	11.255	0.0512887	11.8999	1.73868	13.8171	56.2051	2000	0.167638	0.997557
5-301	1.14656	0.929816	0.78222	15.7914	0.0410904	15.5691	1.91032	21.5914	392.294	2000	0.442885	0.989827
5-302	0.790091	0.945577	0.726231	5.86791	0.0793678	6.43955	1.50468	6.06715	31.0065	2000	0.124512	0.995245
5-303	0.852272	1.03816	0.775211	8.05289	0.0622767	8.68097	1.57258	8.69969	86.1697	2000	0.207569	0.992632
5-304	0.88354	0.846985	0.796981	11.2068	0.0564746	11.1902	1.90024	15.2083	71.3326	2000	0.188855	0.996512
5-305	0.781412	0.975073	0.771003	13.0017	0.0492861	13.4882	1.9155	17.946	203.155	2000	0.318712	0.992947
5-306	1.109	1.36973	0.788883	11.6187	0.0472413	12.8001	1.70927	13.5618	108.285	2000	0.232686	0.995822
5-307	0.55514	0.614004	0.777316	6.63179	0.0647352	6.80413	1.3603	6.18368	18.5883	2000	0.0964061	0.997457
5-308	1.19033	1.17039	0.756473	6.37643	0.0722222	7.1537	1.45051	6.38933	87.4439	2000	0.209098	0.989039
5-309	0.532549	0.702691	0.79318	9.99047	0.0580737	9.90001	1.7509	12.4024	60.8214	2000	0.174387	0.996102
5-310	1.22816	1.05434	0.778933	13.9294	0.0515152	14.9661	2.17276	21.3561	319.114	2000	0.399446	0.991037
5-311	1.2491	1.21787	0.782521	10.1891	0.061435	10.9411	1.98407	13.7841	52.5713	2000	0.162129	0.997247
5-312	1.0766	1.38457	0.729237	5.25524	0.0961029	5.80057	1.69934	5.97595	35.7709	2000	0.133737	0.993072
5-313	1.99355	1.80833	0.794531	22.3896	0.0396966	23.859	2.65651	43.035	1204.39	2000	0.776011	0.986132
5-314	0.806452	0.622991	0.785322	13.3426	0.0565679	13.9552	2.31391	21.6604	72.9759	2000	0.191018	0.997662
5-315	0.615361	0.703575	0.793135	14.4893	0.0507097	15.4791	2.26722	22.6199	180.456	2000	0.30038	0.995309
5-316	2.76996	2.44447	0.818793	16.7601	0.0408495	16.2775	2.05546	24.3795	564.312	2000	0.531184	0.986196
5-317	1.11235	1.67798	0.720688	17.4934	0.0431142	17.8452	2.24921	27.6672	490.303	2000	0.495128	0.990219
5-318	1.17654	1.03919	0.779689	12.1376	0.0579594	12.9159	2.14875	18.2131	82.673	2000	0.203314	0.996852
5-319	1.15595	1.38198	0.784047	12.3536	0.0554194	13.1922	2.07752	18.0023	122.52	2000	0.247508	0.995526
5-320	1.24042	1.05468	0.803629	16.8186	0.0404329	17.798	1.99295	24.3129	409.114	2000	0.45228	0.991799
5-321	1.78052	1.90108	0.765326	20.7902	0.0400719	22.2718	2.45577	37.1876	882.023	2000	0.664087	0.988556
5-322	0.984003	0.987073	0.768256	14.7043	0.0569803	15.97	2.55782	26.3415	215.811	2000	0.328489	0.994651
5-323	1.36047	1.4512	0.781357	20.8347	0.0414221	22.3095	2.5283	38.7065	824.245	2000	0.641968	0.989385
5-324	1.17605	1.35562	0.764285	15.6779	0.0578115	17.1655	2.68873	30.3125	233.03	2000	0.341343	0.995036
5-325	1.14368	1.19124	0.778911	15.4055	0.0532038	16.3647	2.45396	26.9181	219.169	2000	0.331036	0.994856
5-326	0.637648	0.677612	0.771073	9.80589	0.0606353	10.6607	1.82541	12.5791	68.666	2000	0.185292	0.99626
5-327	1.15531	0.953616	0.786889	10.7616	0.0583432	11.6834	1.9922	14.4234	80.8757	2000	0.201092	0.996287
5-328	1.89273	1.39552	0.784714	16.6708	0.0388473	17.9907	1.91515	22.8884	482.479	2000	0.491161	0.990552
5-329	1.32785	1.18986	0.803408	17.1865	0.0460782	18.1156	2.31914	28.8609	389.091	2000	0.441073	0.992422
5-330	1.42954	1.26929	0.791484	20.2241	0.0459966	20.7259	2.73206	40.0443	467.19	2000	0.483317	0.992976
5-331	1.28799	1.48814	0.775982	17.5092	0.0461803	19.5416	2.44218	29.9723	389.107	2000	0.441082	0.993544
5-332	1.71388	1.36722	0.796547	19.933	0.0407921	21.6357	2.37911	34.744	778.084	2000	0.623732	0.989387
5-333	1.36387	1.62868	0.776939	18.3268	0.040283	19.4961	2.17302	29.0152	682.125	2000	0.584006	0.988398
5-334	0.821409	0.794646	0.777622	9.12898	0.0704053	9.83615	2.08277	12.8154	67.4695	2000	0.18367	0.995579
5-335	1.34747	1.51072	0.800955	12.1285	0.0582282	13.0207	2.2265	18.3745	269.801	2000	0.367288	0.990028
5-336	1.0979	1.38166	0.786032	13.6055	0.0620642	15.021	2.59349	24.6309	139.374	2000	0.263983	0.996003
5-337	1.24753	1.11687	0.783205	18.2197	0.0529566	19.7921	2.87946	37.3932	422.332	2000	0.459528	0.993152
6-001	0.939013	1.22673	0.785272	19.3702	0.0394813	19.2923	2.21241	32.0422	777.543	2000	0.623515	0.986829
6-002	0.996391	1.83781	0.767026	19.4692	0.0486348	19.2555	2.79681	40.8502	921.352	2000	0.678731	0.984193
6-003	1.681	1.27145	0.795571	20.495	0.036848	19.6745	2.19788	32.5281	646.761	2000	0.568665	0.989653
6-004	1.6796	2.20629	0.768761	18.9415	0.0513371	19.4063	2.90984	41.1266	865.462	2000	0.657823	0.985084
6-005	1.65201	1.26649	0.80118	20.6914	0.0398024	20.2871	2.34906	36.5195	865.473	2000	0.657827	0.986796
6-006	1.32267	0.907124	0.812142	16.4141	0.0505876	16.5131	2.56126	29.9916	287.815	2000	0.379351	0.993597
6-007	1.07776	0.83076	0.809684	17.4419	0.0553983	17.1308	2.88159	36.8601	306.703	2000	0.391601	0.993752
6-008	1.51557	1.47511	0.788566	19.1576	0.0384659	18.6132	2.15348	29.9976	691.103	2000	0.587836	0.9877
6-009	1.70597	2.17023	0.76381	19.9456	0.0441816	20.3019	2.55203	38.5823	1030.77	2000	0.717904	0.983722
6-010	1.05786	1.3357	0.796549	19.7217	0.0462762	19.5483	2.67522	39.2078	919.481	2000	0.678042	0.984558
6-011	1.67964	1.34811	0.788125	19.073	0.0497218	19.4389	2.81965	40.2238	837.132	2000	0.646967	0.985658
6-012	0.969183	0.699037	0.805558	16.7967	0.0537532	15.9905	2.63359	32.4158	326.311	2000	0.403925	0.992179
6-013	0.784814	0.961136	0.775576	17.4475	0.0569677	17.4673	2.89358	38.0299	508.435	2000	0.5042	0.98963
6-014	0.675965	1.14835	0.768355	17.1501	0.0480666	17.3746	2.60746	31.0497	269.812	2000	0.367296	0.994533
6-015	2.0258	1.33159	0.815648	19.2904	0.0482952	19.4998	2.76308	39.5013	852.454	2000	0.652861	0.985719
6-016	1.20962	1.25049	0.770968	17.3081	0.0568262	17.0826	2.83976	37.1499	531.456	2000	0.515488	0.98876
6-017	0.986222	1.49478	0.763077	18.7911	0.0525173	18.8958	2.87821	40.5849	608.593	2000	0.551631	0.989426
6-018	1.63272	1.24348	0.801299	19.6646	0.0409788	19.5358	2.32343	33.8107	603.895	2000	0.549498	0.990203
6-019	0.943679	0.980714	0.790732	16.9619	0.040149	16.7341	2.04362	24.3748	320.323	2000	0.400202	0.992932
6-020	1.44219	0.924992	0.795957	16.2607	0.0503629	15.9788	2.38592	28.8019	307.477	2000	0.392095	0.992645
6-021	1.57226	1.62779	0.77887	17.251	0.0502389	16.5371	2.54441	32.1093	322.543	2000	0.401586	0.992807
6-022	1.31319	1.275	0.767055	17.9949	0.05383	17.9599	2.9566	38.1749	399.277	2000	0.446809	0.992596
6-023	1.08538	1.43981	0.772746	16.6649	0.0575871	16.6097	2.82198	34.8303	414.775	2000	0.455398	0.990721
6-024	1.49577	1.1772	0.784718	17.6943	0.039181	16.7632	2.04755	25.4052	583.738	2000	0.540249	0.987278
6-025	1.18828	0.927049	0.795631	19.3128	0.0558087	19.2699	3.18232	45.3126	572.576	2000	0.535059	0.990529
6-026	1.11836	1.80782	0.770562	17.9214	0.0582058	18.0185	3.17293	41.101	412.241	2000	0.454005	0.9923
6-027	1.23377	1.43457	0.790787	17.8378	0.0524026	17.6705	2.79781	36.3914	316.344	2000	0.397709	0.993859
6-028	1.76417	1.90254	0.772487	16.5695	0.0591138	16.6768	2.9482	35.6902	325.347	2000	0.403328	0.992852
6-029	1.77436	0.927538	0.819779	18.7232	0.0548707	18.6661	3.09574	42.1555	542.576	2000	0.520853	0.990427
6-030	1.17249	1.567	0.751083	18.025	0.0532415	17.8713	2.83397	37.7051	415.887	2000	0.456008	0.992048
6-031	1.84617	1.06137	0.814994	19.2661	0.051353	19.4118	2.97811	42.1548	787.985	2000	0.627688	0.986785
6-032	1.72738	1.80973	0.780427	18.6364	0.0443839	18.4639	2.44281	34.5364	946.29	2000	0.687855	0.982549
6-033	1.60769	1.65727	0.77149	18.0438	0.0399563	17.4953	2.10334	27.3571	430.397	2000	0.463895	0.991419
6-034	1.41184	0.950679	0.801432	17.4503	0.0547355	16.8716	2.8615	36.2998	403.735	2000	0.449297	0.991692
6-035	1.21677	1.4679	0.764553	17.1807	0.0369306	16.718	1.85102	23.0008	379.04	2000	0.435339	0.991622
6-036	1.29916	1.1652	0.803919	16.6672	0.0575411	16.5537	2.77378	34.9366	473.214	2000	0.486423	0.989384
6-037	1.52422	1.50317	0.799578	18.1849	0.0491105	18.6608	2.58724	35.848	846.474	2000	0.650567	0.984133
6-038	0.929433	1.42841	0.755923	17.997	0.0518438	17.827	2.75451	36.6918	453.017	2000	0.475929	0.991253
6-040	0.765578	1.06441	0.767997	17.4793	0.0547242	17.437	2.75332	36.3667	474.184	2000	0.486921	0.990383
6-041	1.02103	1.50022	0.764775	16.339	0.0463399	16.3442	2.20819	26.9627	237.287	2000	0.344447	0.994617
6-042	1.20422	0.957799	0.80266	16.9111	0.0517729	16.4782	2.63151	32.3533	474.474	2000	0.48707	0.989348
6-043	0.820798	0.694907	0.791679	15.6159	0.0499262	15.3446	2.4269	26.8229	276.81	2000	0.372028	0.992796
6-044	1.11698	1.2728	0.771806	18.364	0.0488108	18.0042	2.60654	35.2949	478.627	2000	0.489197	0.990849
6-045	0.813193	0.85077	0.778984	17.994	0.046528	17.6722	2.41815	32.1439	443.553	2000	0.470931	0.991273
6-046	0.79578	1.04978	0.791469	15.8442	0.0385084	15.1624	1.77943	20.3366	427.717	2000	0.462448	0.98862
6-047	1.51009	1.28858	0.799912	17.4847	0.0423928	17.5893	2.20348	27.8717	433.741	2000	0.465693	0.991193
6-048	1.07894	1.01814	0.772527	17.6772	0.0437652	16.5024	2.2478	28.8614	479.59	2000	0.489689	0.989418
6-049	0.99766	1.17553	0.773762	17.2178	0.051509	16.9908	2.63278	32.7341	260.251	2000	0.360729	0.994465
6-050	0.997708	1.01697	0.769645	17.6381	0.0496074	17.2386	2.56059	33.3499	392.275	2000	0.442874	0.991966
6-051	0.783599	0.632402	0.794089	16.2938	0.0474713	16.211	2.35545	27.7417	283.28	2000	0.376351	0.993537
6-052	1.54725	1.26638	0.795502	19.8448	0.0464586	19.959	2.69344	39.9724	739.879	2000	0.608227	0.988281
6-053	1.24572	1.60286	0.772146	18.5964	0.0403339	18.426	2.19659	29.9016	554.373	2000	0.526485	0.989894
6-054	1.34267	1.15604	0.795108	18.8569	0.0457345	18.7418	2.54771	35.0006	451.161	2000	0.474953	0.991962
6-055	0.847721	0.626688	0.792156	16.5607	0.0463549	16.6882	2.34067	27.6654	252.28	2000	0.355162	0.994585
6-056	1.67096	1.55922	0.796743	17.6451	0.0461856	18.0595	2.4422	31.3082	436.343	2000	0.467088	0.991455
6-057	1.72323	1.50244	0.793807	18.791	0.0474084	18.6505	2.62038	36.6377	589.709	2000	0.543005	0.989373
6-058	1.48467	1.78308	0.771166	18.9849	0.0413779	19.4097	2.27269	32.7385	805.901	2000	0.634784	0.986117
6-059	0.676282	1.63411	0.736327	15.7552	0.055094	15.6905	2.6413	29.9437	286.332	2000	0.378373	0.992924
6-060	1.77843	1.0683	0.814518	19.034	0.0542241	19.5243	3.03272	43.5284	815.708	2000	0.638635	0.986124
6-061	0.595832	1.08956	0.759564	19.377	0.0516619	18.2825	2.93577	41.6412	473.666	2000	0.486655	0.991383
6-062	1.65405	1.40552	0.772901	18.5852	0.0435318	17.8402	2.33978	31.818	590.762	2000	0.54349	0.988504
6-063	0.799404	1.19025	0.760935	17.0055	0.0485592	16.8224	2.45687	30.5868	374.164	2000	0.43253	0.991981
6-064	1.35216	1.37621	0.786859	16.3653	0.0406384	16.1612	1.92392	23.0966	369.735	2000	0.429962	0.991269
6-065	0.761659	1.20738	0.767951	17.8136	0.0528738	17.7056	2.88691	36.382	353.37	2000	0.420339	0.993036
6-066	0.897886	1.07545	0.777944	17.0356	0.060262	17.1519	3.04541	38.2366	392.047	2000	0.442745	0.991854
6-067	0.821753	1.12204	0.757852	17.9099	0.0528464	17.7703	2.86997	36.6547	294.796	2000	0.383924	0.994309
6-068	1.11135	1.30039	0.753482	17.6905	0.049402	17.6865	2.53305	33.8494	604.217	2000	0.549644	0.987659
6-069	1.51859	1.26759	0.795761	18.6687	0.0489336	19.1417	2.67654	37.5094	779.462	2000	0.624285	0.986191
6-070	1.15286	1.37289	0.782758	18.8274	0.0496239	18.8286	2.97198	38.5492	420.921	2000	0.45876	0.992802
6-071	1.42655	1.24256	0.774713	18.3417	0.0545465	17.7407	3.01457	39.7294	384.317	2000	0.438359	0.992504
6-072	1.1985	1.16484	0.789905	18.365	0.0431206	18.2262	2.31713	31.3146	664.277	2000	0.576315	0.987257
6-073	0.786937	0.630999	0.789828	16.4067	0.046668	16.1256	2.33636	27.4327	290.324	2000	0.381001	0.99326
6-074	1.20774	1.32015	0.773263	15.1272	0.0437891	14.4455	2.03051	21.8769	264.448	2000	0.363627	0.992388
6-075	1.00646	1.19368	0.767291	16.133	0.0402225	15.9571	1.87957	22.0802	265.388	2000	0.364272	0.993598
6-076	1.33552	1.02518	0.789928	18.4052	0.0510738	18.5763	2.83172	37.9314	303.732	2000	0.3897	0.994642
6-077	1.11592	0.734688	0.818357	18.0852	0.046917	16.9501	2.4626	32.5035	438.406	2000	0.468191	0.990531
6-078	1.3246	1.21947	0.798395	16.8491	0.0534787	16.6282	2.61444	32.758	351.202	2000	0.419047	0.992293
6-079	0.658924	1.05403	0.759929	17.2776	0.0516199	17.0367	2.64856	33.2225	330.769	2000	0.406675	0.993129
6-080	0.59267	1.3335	0.758489	19.0817	0.0525523	18.3823	2.94066	41.057	524.726	2000	0.512214	0.990205
6-081	0.981854	1.29237	0.769093	18.0552	0.0564091	17.9345	3.00688	40.2476	388.543	2000	0.440762	0.992574
6-082	1.16546	1.79403	0.747939	20.8055	0.0503003	20.2168	3.02664	47.4411	827.969	2000	0.643416	0.987015
6-083	1.11007	1.32266	0.772818	19.1376	0.0494392	19.4175	2.73565	39.6699	801.88	2000	0.633198	0.986311
6-084	1.1234	1.52183	0.752692	18.3813	0.0463365	17.5001	2.47538	33.6791	691.385	2000	0.587956	0.985404
6-085	0.967859	1.12663	0.751758	18.9808	0.0549266	18.0743	3.06196	42.709	506.492	2000	0.503235	0.990417
6-086	1.68337	1.27774	0.804389	17.4231	0.0605383	17.5081	3.14667	40.1396	338.789	2000	0.411576	0.993187
6-087	1.82586	1.8111	0.769781	22.1049	0.0400908	21.4683	2.65109	42.1623	1258.98	2000	0.793405	0.982255
6-088	1.40199	1.08309	0.788474	15.0537	0.0447664	14.9105	1.97131	21.6114	249.559	2000	0.353242	0.992963
6-089	1.18411	1.60175	0.78402	18.8851	0.0410785	18.9211	2.26599	31.8558	705.329	2000	0.593856	0.987285
6-090	1.52987	1.82719	0.751124	16.9468	0.0489364	16.2134	2.509	30.8028	462.585	2000	0.480929	0.989014
6-091	0.958931	1.20527	0.790542	15.4063	0.0517765	15.4675	2.41153	26.8078	222.235	2000	0.333343	0.994372
6-092	1.11876	1.52637	0.780572	18.1308	0.0474651	17.4258	2.58331	33.4061	401.129	2000	0.447844	0.991921
6-093	1.15521	0.964655	0.817672	14.6517	0.0384617	14.3992	1.67058	17.3189	220.883	2000	0.332328	0.993422
6-094	0.835913	0.709914	0.816276	16.1189	0.0563072	15.7522	2.73859	31.8362	182.102	2000	0.301747	0.995527
6-095	1.13625	1.32617	0.773577	19.7509	0.0404928	19.553	2.29469	33.9722	709.398	2000	0.595566	0.988476
6-096	0.426747	1.21418	0.752573	17.4552	0.0493708	17.5108	2.63139	32.7886	379.472	2000	0.435587	0.992576
6-097	1.41612	1.55941	0.780922	17.8847	0.0411938	17.2896	2.20739	27.5864	314.584	2000	0.396601	0.993562
6-098	1.61678	1.14996	0.805269	19.1093	0.0495557	19.4048	2.76834	39.8686	720.543	2000	0.600226	0.987828
6-099	1.13437	1.41094	0.778797	21.1549	0.0387008	20.4151	2.37826	37.0321	826.805	2000	0.642964	0.987364
6-100	1.64389	0.92113	0.824285	17.8064	0.0585949	17.9225	3.10734	40.6004	339.645	2000	0.412095	0.993592
6-101	0.520624	1.10848	0.770608	18.5136	0.0538784	17.6957	2.89601	40.1466	552.575	2000	0.525631	0.988864
6-102	1.26047	1.13878	0.787008	19.4181	0.0475733	19.2595	2.71107	38.6901	571.55	2000	0.534579	0.990364
6-103	1.38079	1.23141	0.78042	16.8504	0.0576176	16.9245	2.82831	35.8471	417.101	2000	0.456673	0.991078
6-104	0.815735	1.06452	0.791593	17.9701	0.0581271	17.6997	3.0392	40.6846	427.751	2000	0.462467	0.991784
6-105	1.37011	1.96123	0.769714	21.2769	0.0440062	21.2743	2.68966	43.8289	1187.53	2000	0.770562	0.983115
6-106	1.72369	1.20053	0.813937	18.4531	0.0567463	18.5071	3.13199	41.8421	294.436	2000	0.38369	0.994753
6-108	0.807518	1.46589	0.74048	16.3865	0.0552809	16.1444	2.72716	32.1923	270.136	2000	0.367516	0.993815
6-109	1.13663	1.215	0.777942	17.7623	0.0564057	17.6327	2.95474	38.7544	314.436	2000	0.396507	0.993868
6-110	0.831313	1.40086	0.754561	19.5382	0.0486298	19.0999	2.79759	39.9031	542.169	2000	0.520658	0.990925
6-111	0.92101	1.27003	0.77202	15.5572	0.0411246	14.5194	1.93051	20.8317	358.184	2000	0.423192	0.989715
6-112	1.59115	1.61291	0.799128	18.4235	0.0510515	18.5781	2.83768	37.9422	670.336	2000	0.578937	0.987408
6-113	1.28323	1.56516	0.776906	17.6323	0.0573774	17.4925	2.99404	38.8345	440.904	2000	0.469523	0.991139
6-114	1.48103	1.18658	0.81327	16.5185	0.0597535	16.8909	3.05919	35.9313	223.166	2000	0.334041	0.995215
6-115	1.45175	1.01184	0.80731	18.3658	0.0526378	18.393	2.78662	38.6234	514.257	2000	0.507079	0.990546
6-116	0.998436	0.979168	0.772195	18.5663	0.0413365	18.4749	2.1888	30.866	691.817	2000	0.58814	0.98708
6-117	0.770739	0.904906	0.764979	11.8626	0.0402754	10.9391	1.37645	11.8157	217.863	2000	0.330048	0.988868
6-118	1.0372	1.4859	0.768098	17.3733	0.0536871	17.3845	2.86017	35.3262	306.944	2000	0.391755	0.993857
6-119	1.42225	1.10783	0.800602	18.0387	0.0522768	18.0108	2.73151	37.2334	575.568	2000	0.536455	0.989093
6-120	1.25471	1.18502	0.761639	19.726	0.035451	18.2249	2.01437	28.4291	608.367	2000	0.551528	0.988442
6-121	0.99087	1.44235	0.764076	19.5403	0.0468049	18.4095	2.66375	38.5443	731.07	2000	0.604595	0.98614
6-122	1.07217	1.49864	0.77335	17.1887	0.0428207	17.3032	2.13008	27.075	459.093	2000	0.47911	0.990359
6-123	1.02763	1.3815	0.780644	19.4015	0.0381733	19.0566	2.15934	30.8562	661.21	2000	0.574983	0.988477
6-124	1.43806	1.61887	0.769226	17.2999	0.0570907	17.7939	2.98818	38.1677	694.57	2000	0.589309	0.985663
6-125	1.78436	1.2604	0.793137	20.8929	0.0424976	20.4386	2.54801	39.9955	868.3	2000	0.658901	0.986527
6-126	1.30974	0.845923	0.784518	16.649	0.06176	16.2033	3.03516	37.3391	344.479	2000	0.415018	0.991968
6-127	0.7493	0.97367	0.773368	18.0141	0.0586828	18.3032	3.28492	41.9632	315.17	2000	0.396969	0.994233
6-128	0.867329	1.30861	0.769252	17.3263	0.0555834	17.0882	2.82052	36.1391	417.515	2000	0.4569	0.99127
6-129	1.13979	1.26068	0.74652	17.5894	0.0494033	16.3247	2.54579	32.2724	442.825	2000	0.470545	0.98975
6-130	1.21854	0.861055	0.794843	17.4245	0.0529426	17.4951	2.65725	35.1137	523.918	2000	0.511819	0.989409
6-131	0.914036	0.822374	0.788533	17.1947	0.0479344	17.4331	2.44644	30.7487	308.402	2000	0.392685	0.993803
6-132	1.20025	0.655106	0.819375	17.2167	0.0582416	17.1292	2.90557	37.7208	454.907	2000	0.476921	0.990413
6-133	1.1879	1.39301	0.777796	20.5608	0.0422859	20.6631	2.49	39.0603	959.551	2000	0.692658	0.985631
6-134	0.995991	0.890528	0.781157	18.9364	0.0377212	18.4281	2.0533	28.526	544.447	2000	0.521751	0.989954
6-135	0.505808	0.814767	0.771739	16.6559	0.0498819	16.2533	2.43723	29.9811	284.253	2000	0.376997	0.993369
6-136	1.33565	1.0931	0.788561	22.1346	0.0385822	21.4687	2.42915	40.1533	867.615	2000	0.658641	0.988141
6-137	1.10041	1.25488	0.777488	17.4276	0.0393227	17.3738	1.95955	26.1829	671.366	2000	0.579382	0.985444
6-138	0.569336	0.593446	0.785475	16.187	0.0457306	15.776	2.1283	25.6839	377.006	2000	0.434169	0.99074
6-139	1.3946	1.06252	0.804968	19.5819	0.0437069	19.4038	2.51398	36.2315	626.586	2000	0.559726	0.98956
6-140	0.595223	0.821831	0.764658	19.0711	0.0533894	19.1169	3.06801	42.4553	366.964	2000	0.428348	0.993958
6-141	0.527108	0.790233	0.767916	13.9825	0.0516012	13.4988	2.16256	21.856	190.255	2000	0.308427	0.99373
6-142	0.792379	0.563345	0.777954	17.9942	0.0454178	17.6941	2.37887	31.3094	324.008	2000	0.402497	0.99352
6-143	1.30147	0.91157	0.789755	17.3377	0.0568848	17.1354	2.92733	37.4605	273.958	2000	0.370107	0.994341
6-144	0.675608	1.11597	0.770315	18.9934	0.0498935	18.7945	2.78753	39.032	462.522	2000	0.480896	0.991749
6-145	0.67779	0.782453	0.77359	11.5942	0.0408106	11.6194	1.39086	11.7008	187.747	2000	0.306388	0.991225
6-146	1.11494	1.22025	0.776937	18.4773	0.0397834	18.4913	2.10086	29.4229	614.05	2000	0.554098	0.988514
6-147	1.00282	1.19287	0.773228	19.2034	0.0517084	19.1086	2.82293	41.48	623.623	2000	0.558401	0.989236
6-148	1.59382	1.07358	0.804034	19.31	0.053943	19.7994	3.00804	44.8311	826.412	2000	0.642811	0.986331
6-149	1.61427	1.29947	0.796464	18.8807	0.0484626	18.9836	2.65192	37.5464	560.172	2000	0.529231	0.990164
6-150	0.527504	0.833317	0.774774	18.2723	0.0497631	17.9631	2.69142	35.8015	434.317	2000	0.466003	0.991799
6-151	0.69947	0.576071	0.792074	13.2571	0.0372924	12.6216	1.45639	13.614	139.583	2000	0.264181	0.994576
6-152	1.09934	1.47696	0.768357	19.0142	0.0474715	19.0188	2.60544	37.5922	750.827	2000	0.61271	0.986562
6-153	0.781862	1.08432	0.778381	17.8994	0.0489312	17.4757	2.58996	34.3609	713.898	2000	0.597452	0.985058
6-154	0.86439	0.459888	0.806255	18.4595	0.0514513	17.0914	2.76873	37.4723	486.411	2000	0.493159	0.989641
6-155	0.749849	0.711717	0.794304	15.9408	0.0398821	15.6573	1.84502	21.326	331.34	2000	0.407026	0.99161
6-156	1.13723	0.634238	0.796939	18.2089	0.0545997	18.2444	2.9432	39.442	388.878	2000	0.440952	0.992822
6-157	1.19131	1.31362	0.786878	19.0774	0.0366735	18.958	2.05333	28.6154	520.871	2000	0.510329	0.990624
6-158	0.505277	0.400367	0.793433	17.9444	0.0491971	17.5778	2.5916	34.0749	381.353	2000	0.436665	0.992292
6-159	1.03141	0.599966	0.796139	19.9109	0.0450956	19.4207	2.58337	38.2825	530.627	2000	0.515086	0.991175
6-160	1.31488	0.869229	0.795658	19.3631	0.0437476	19.4627	2.43205	35.7927	660.637	2000	0.574733	0.988858
6-161	0.844324	1.13829	0.770535	19.7698	0.0495539	19.8175	2.80499	42.3891	825.12	2000	0.642308	0.986562
6-162	0.913016	0.550431	0.796936	17.6877	0.0474236	17.8188	2.43902	32.4326	297.131	2000	0.385442	0.994192
6-163	1.15026	0.758181	0.807176	16.7131	0.0554306	15.5681	2.72752	33.4	326.468	2000	0.404022	0.991775
6-164	0.875678	0.818404	0.787318	16.026	0.0522382	16.1342	2.51739	29.4485	224.106	2000	0.334744	0.994783
6-165	0.746666	0.967029	0.774816	16.9278	0.0406419	16.7773	1.97576	24.9604	487.527	2000	0.493724	0.989119
6-166	1.43483	1.35509	0.778715	18.4245	0.0394656	18.3778	2.08343	28.9189	592.964	2000	0.544502	0.988846
6-167	0.735563	0.750525	0.788241	15.1617	0.0457442	15.3661	2.08353	22.9087	192.738	2000	0.310434	0.995079
6-168	0.356164	0.698689	0.765825	15.7491	0.0509677	15.8395	2.35618	27.2867	205.534	2000	0.320573	0.994871
6-169	0.731587	0.471475	0.793538	17.5667	0.0466816	17.4484	2.38929	30.7783	290.747	2000	0.381278	0.99412
6-170	0.424817	0.641544	0.767295	19.423	0.0486064	18.7443	2.73543	38.7247	522.93	2000	0.511337	0.990814
6-171	1.42565	0.904795	0.808462	17.6565	0.0480732	17.5523	2.45417	32.4512	460.61	2000	0.479901	0.990692
6-172	1.31085	1.03143	0.774095	20.1391	0.0394578	19.3636	2.26578	33.926	687.776	2000	0.58642	0.988429
6-173	0.971347	1.01386	0.790321	16.711	0.0510303	16.426	2.51912	31.0847	317.226	2000	0.398262	0.992766
6-174	0.921695	1.15277	0.775466	18.1548	0.0417042	17.9601	2.19087	29.8266	575.039	2000	0.536209	0.988579
6-175	1.29613	1.31099	0.777012	15.2434	0.0620179	15.2274	2.76671	31.5692	365.739	2000	0.427633	0.990222
6-176	1.21792	0.93237	0.804425	16.5795	0.0553792	16.4228	2.67944	33.1739	389.011	2000	0.441028	0.991058
6-177	0.841263	1.1062	0.774771	17.6588	0.0485127	17.8748	2.47175	33.0924	542.06	2000	0.520606	0.989028
6-178	0.922239	0.9107	0.789286	16.364	0.0383183	15.8473	1.80103	21.6943	397.244	2000	0.44567	0.990049
6-185	0.466864	0.806178	0.762938	17.8861	0.0542397	17.7306	2.81917	37.4494	402.484	2000	0.4486	0.992026
6-186	1.01204	0.584545	0.800269	17.0106	0.0531351	16.9603	2.63572	33.6917	396.52	2000	0.445264	0.991541
6-187	0.978222	0.389428	0.808359	17.7389	0.0535512	17.6738	2.80433	36.9088	420.64	2000	0.458606	0.991759
6-188	1.15123	0.581487	0.809847	17.7805	0.0549362	17.7096	2.8718	38.1073	507.935	2000	0.503952	0.989891
6-189	1.55756	1.19268	0.802973	18.6947	0.0456939	18.9024	2.45247	35.0964	831.626	2000	0.644836	0.984816
6-190	1.3069	1.24263	0.789209	18.0851	0.0462837	18.2062	2.41285	33.2433	793.267	2000	0.629788	0.984588
6-191	1.35864	1.36222	0.777595	17.933	0.0413409	18.1546	2.12175	28.7372	561.541	2000	0.529878	0.98901
6-192	0.659387	0.702632	0.78746	13.4561	0.0394988	13.147	1.5581	15.071	178.286	2000	0.298568	0.993532
6-193	1.04634	1.47736	0.761348	19.638	0.0533933	19.8844	3.04105	45.4245	734.966	2000	0.606204	0.988113
6-194	0.495382	0.836706	0.751292	18.4331	0.0491893	17.9577	2.57352	36.1924	628.347	2000	0.560512	0.988004
6-195	1.57808	1.34177	0.795467	20.184	0.0431662	20.5691	2.53076	38.8807	1044.82	2000	0.72278	0.983777
6-196	0.65622	0.922035	0.75637	15.5937	0.0467478	15.4138	2.18824	24.8693	235.772	2000	0.343345	0.99394
6-197	0.669424	1.09842	0.764641	19.553	0.0531631	19.7379	3.06903	44.5897	377.058	2000	0.4342	0.994065
6-198	1.4496	1.1773	0.798412	16.8584	0.0469218	17.1816	2.28676	29.0769	459.727	2000	0.479441	0.989917
6-199	0.521748	0.906191	0.785195	17.5537	0.0488317	17.5443	2.52124	32.344	321.268	2000	0.400791	0.993641
6-200	1.39301	1.12035	0.789412	18.0877	0.051257	18.0794	2.689	36.7678	648.086	2000	0.569248	0.987476
6-201	1.03659	0.751001	0.797078	18.2882	0.0568288	18.1991	3.0831	41.6073	440.669	2000	0.469398	0.991781
6-202	1.61461	1.54113	0.778005	20.0497	0.0429177	19.6509	2.54574	37.6224	1043.39	2000	0.722286	0.982448
6-203	0.977594	0.61183	0.792513	16.6741	0.0488355	17.0434	2.43662	29.4249	249.254	2000	0.353026	0.994855
6-204	1.06371	1.54208	0.749639	18.3483	0.0548265	18.1333	2.93903	40.5759	740.681	2000	0.608556	0.985874
6-205	1.01374	0.773675	0.803767	17.7501	0.0579187	17.6797	3.15669	39.8514	425.377	2000	0.461182	0.991573
6-206	1.07958	0.683163	0.794136	15.635	0.0467574	15.4426	2.18773	24.9917	241.568	2000	0.34754	0.993901
6-207	0.864947	1.23661	0.763273	16.7838	0.0514871	16.5111	2.65547	31.8942	265.627	2000	0.364436	0.994178
6-208	1.04782	1.37174	0.782578	18.8595	0.0518459	18.7836	2.86774	40.7513	820.712	2000	0.64059	0.984786
6-209	1.66436	1.23692	0.798411	18.5675	0.0478384	18.9402	2.55687	36.4043	820.765	2000	0.640611	0.984927
6-210	0.83167	0.383755	0.798771	16.5222	0.0556852	16.5478	2.70641	33.1997	284.925	2000	0.377442	0.993564
6-211	1.00946	1.24876	0.778948	18.7467	0.041593	18.6877	2.23768	31.519	635.104	2000	0.563517	0.988404
6-212	0.96201	0.981918	0.800461	17.4497	0.0540947	16.6751	2.73275	35.4147	548.436	2000	0.523658	0.987563
6-214	1.34344	1.03412	0.792119	17.8372	0.0530823	18.1025	2.73895	37.2819	620.293	2000	0.556908	0.987749
6-215	1.18861	0.813774	0.805395	16.2651	0.0579454	16.4062	2.81262	33.5968	206.819	2000	0.321574	0.995324
6-216	1.10805	1.09975	0.787169	16.3018	0.0479441	16.4789	2.39859	28.7343	545.145	2000	0.522085	0.987488
6-217	0.863395	0.842029	0.789581	17.8577	0.0475805	17.6357	2.53441	33.0984	233.742	2000	0.341864	0.995487
6-218	1.13001	1.38979	0.774536	19.782	0.0438468	19.8015	2.53118	37.4225	777.598	2000	0.623538	0.987278
6-219	1.24245	1.52241	0.773432	17.4832	0.0401074	17.3974	2.0425	26.5115	604.364	2000	0.549711	0.98719
6-220	0.967035	0.793984	0.798101	17.6596	0.04765	17.3285	2.44529	31.7888	395.633	2000	0.444766	0.99187
6-221	1.20026	1.10236	0.791846	20.3343	0.0420145	19.9833	2.4674	37.2923	776.748	2000	0.623196	0.98785
6-222	1.59398	1.35541	0.79519	20.6471	0.0403015	20.6749	2.42041	37.0337	655.469	2000	0.572481	0.990296
6-223	0.98114	0.587167	0.789976	17.3267	0.0478105	17.4128	2.45968	31.3797	247.951	2000	0.352101	0.994988
6-224	0.56349	0.855887	0.774386	13.4272	0.0484691	13.4233	2.03851	19.2229	186.479	2000	0.305352	0.993775
6-225	0.829748	1.0433	0.781911	15.6058	0.0499813	15.3115	2.34229	26.7578	259.7	2000	0.360347	0.993209
6-226	0.716445	1.01968	0.776315	18.1199	0.0544675	17.5698	2.91016	39.0323	472.429	2000	0.486019	0.990547
6-227	0.599341	0.493361	0.794772	16.8865	0.0495639	16.6397	2.39503	30.3684	330.354	2000	0.40642	0.992693
6-228	1.11253	0.894183	0.795994	18.247	0.0443608	17.8366	2.32222	31.7734	473.393	2000	0.486514	0.990547
6-229	0.630172	0.633373	0.784772	14.4028	0.0375086	13.9942	1.55332	16.322	249.164	2000	0.352962	0.992048
6-230	0.823032	1.17537	0.75273	16.2242	0.0491304	15.56	2.31359	28.0333	303.69	2000	0.389673	0.992221
6-231	0.976006	1.1848	0.778153	16.6016	0.0519177	16.9367	2.59306	31.1684	266.004	2000	0.364694	0.994396
6-232	1.10103	1.26781	0.779655	19.5956	0.0438072	19.6216	2.45972	36.3127	645.821	2000	0.568252	0.989348
6-233	1.00559	0.848101	0.78473	17.9888	0.0516757	18.0229	2.71316	36.262	400.321	2000	0.447393	0.992404
6-234	0.727132	0.676602	0.765528	14.0306	0.0396376	13.3076	1.63188	16.274	161.198	2000	0.2839	0.994335
6-235	1.05139	0.907025	0.779317	15.5942	0.0420175	14.596	1.9056	21.2428	276.965	2000	0.372132	0.99186
6-236	1.11047	1.15493	0.774437	19.7428	0.0452848	19.3424	2.63558	37.5899	780.542	2000	0.624717	0.987094
6-237	1.14864	1.12021	0.795745	18.0419	0.0531175	17.7163	2.7662	37.3368	425.734	2000	0.461375	0.991662
6-238	0.679604	1.03348	0.770855	18.0767	0.0484271	18.1318	2.59738	34.4127	289.694	2000	0.380588	0.994684
6-239	0.919361	1.15192	0.75138	17.7546	0.0558422	16.9542	2.92618	37.8786	459.937	2000	0.47955	0.990186
6-240	1.35142	0.973415	0.802111	18.8986	0.0488089	18.9818	2.73122	38.3929	847.672	2000	0.651027	0.985175
6-241	0.777045	0.935348	0.785231	20.5094	0.0363256	19.8977	2.13149	32.3043	677.262	2000	0.58192	0.989037
6-242	1.37023	0.725568	0.810974	17.1348	0.0558778	16.9666	2.82359	35.8294	390.692	2000	0.441979	0.991632
6-243	1.12585	0.658704	0.816298	16.8197	0.0581263	16.5356	2.87825	35.6062	361.458	2000	0.425122	0.991841
6-244	0.771227	1.22783	0.745489	19.3032	0.0566831	18.7464	3.20289	45.7967	424.679	2000	0.460803	0.992477
6-245	1.58697	1.49249	0.78818	20.2436	0.0417479	20.3039	2.46368	37.2582	975.936	2000	0.698547	0.984763
6-246	1.09204	0.910137	0.783792	16.6934	0.0407754	16.557	1.94279	24.4551	524.796	2000	0.512248	0.9878
6-247	0.912317	0.524805	0.801883	19.2191	0.0524207	18.8713	2.8969	41.8339	548.088	2000	0.523492	0.990575
6-248	1.28858	1.42859	0.774583	18.1063	0.0460288	18.1458	2.41546	32.8124	598.413	2000	0.546998	0.98832
6-249	1.02507	1.27447	0.772161	18.3677	0.0404497	18.2635	2.10895	29.0515	496.869	2000	0.498432	0.990773
6-250	0.711243	0.669158	0.783144	14.0211	0.0418942	13.9049	1.70073	17.3884	229.741	2000	0.338926	0.992651
6-251	0.884864	1.2921	0.760958	18.2545	0.0529941	18.4363	2.81362	38.5445	473.706	2000	0.486676	0.991245
6-252	1.44884	1.54226	0.774864	19.7357	0.041436	19.9538	2.33583	35.2419	843.836	2000	0.649552	0.98621
6-253	0.852855	0.637473	0.798373	13.6478	0.0496307	13.7726	2.09919	20.1733	191.137	2000	0.309142	0.993884
6-254	0.80085	0.877411	0.781488	20.4295	0.0359299	19.6467	2.12704	31.2002	504.868	2000	0.502428	0.991875
6-255	0.465122	0.692818	0.767266	17.4373	0.0556252	17.1929	2.85427	36.6603	386.238	2000	0.439453	0.99194
6-256	1.35235	1.47231	0.781521	22.9063	0.0385493	22.645	2.51292	43.6781	1168.84	2000	0.764475	0.984924
6-257	0.932271	1.22612	0.768736	19.2226	0.047598	19.195	2.6293	37.9263	566.716	2000	0.532314	0.990364
6-258	1.53691	1.21468	0.795741	18.5911	0.0538005	18.4018	2.91188	40.9679	685.47	2000	0.585436	0.987031
6-259	1.084	1.35567	0.776388	19.0941	0.0452696	18.7737	2.47185	35.91	677.131	2000	0.581864	0.987581
6-260	1.02779	0.686447	0.787714	17.5972	0.0531659	17.4814	2.75141	35.7415	401.24	2000	0.447906	0.991914
6-261	0.6653	0.354446	0.793882	18.1175	0.0493634	18.3699	2.62372	35.0246	379.867	2000	0.435813	0.993053
6-262	1.16881	0.811074	0.799004	19.2078	0.0470413	18.9519	2.59843	37.5284	648.337	2000	0.569358	0.988538
6-263	0.454675	0.784005	0.773927	18.6963	0.0533643	18.6617	2.90702	40.7328	486.173	2000	0.493038	0.991322
6-264	1.19276	0.757058	0.799595	18.565	0.0445192	18.483	2.38217	33.2813	681.781	2000	0.583858	0.98724
6-265	0.533465	0.781834	0.764965	15.6646	0.0531726	15.4748	2.46386	28.439	261.638	2000	0.361689	0.993262
6-266	0.756285	0.610979	0.792761	16.9795	0.044243	16.7542	2.17706	27.0923	354.45	2000	0.420981	0.992098
6-267	1.25667	1.08654	0.773857	23.7885	0.0362891	22.7689	2.47409	43.5155	1116.35	2000	0.747111	0.986103
6-268	0.648268	0.85222	0.776231	18.4234	0.0502674	17.685	2.70876	36.7483	434.659	2000	0.466186	0.991314
6-269	0.830129	1.00268	0.783198	18.5999	0.0545874	18.3015	2.97009	41.1197	464.634	2000	0.481993	0.991369
6-270	1.46633	0.905334	0.811649	18.2339	0.0556086	18.5773	2.91897	40.9002	754.398	2000	0.614165	0.985855
6-271	1.00176	1.71933	0.754403	20.1729	0.0481797	20.2512	2.83201	42.7558	844.713	2000	0.64989	0.986705
6-272	1.03882	1.07752	0.782876	16.0934	0.0412533	15.8569	1.96696	22.5979	294.574	2000	0.38378	0.992686
6-273	0.928362	0.962794	0.780861	16.4233	0.0394775	16.5601	1.87112	23.0482	478.678	2000	0.489223	0.989064
6-274	1.51396	0.964229	0.809428	17.0937	0.0549502	16.5128	2.74085	34.8972	468.952	2000	0.484227	0.989455
6-275	1.2464	0.97736	0.798132	18.4148	0.0392143	18.0864	2.07369	28.2485	622.343	2000	0.557827	0.988176
6-276	0.99277	0.848804	0.791547	14.9334	0.0516615	14.9931	2.22861	24.8481	291.374	2000	0.38169	0.991954
6-277	1.21996	0.640702	0.798794	18.8149	0.0574267	19.1131	3.27788	44.6193	344.232	2000	0.414869	0.99409
6-278	0.838761	0.810664	0.771955	11.5225	0.0427099	11.2951	1.44627	11.9724	123.647	2000	0.248643	0.994031
6-279	0.703741	0.910251	0.762132	19.2001	0.0483435	17.9852	2.68198	38.1232	496.186	2000	0.498089	0.990573
6-280	1.29513	1.19923	0.782681	18.8445	0.0444682	18.9579	2.41843	34.5728	718.944	2000	0.59956	0.987165
6-281	1.31992	1.20913	0.772341	21.199	0.0355581	20.1159	2.16445	33.2882	719.921	2000	0.599967	0.988943
6-282	1.47569	1.74363	0.774036	20.1424	0.0478114	20.7086	2.81459	43.1021	1076.57	2000	0.73368	0.98347
6-283	0.899579	1.15347	0.760778	18.3792	0.0566196	18.077	3.0191	41.4162	470.418	2000	0.484983	0.991211
6-284	1.30794	1.10643	0.783707	17.1807	0.0582166	17.3142	2.94668	37.4128	213.27	2000	0.32655	0.995639
6-285	1.08138	0.844648	0.78949	17.9431	0.05502	17.7825	2.85042	38.5129	475.154	2000	0.487418	0.990633
6-286	0.908771	1.28031	0.761499	17.8934	0.0559995	17.4241	2.9661	39.1391	350.444	2000	0.418595	0.992923
6-287	1.11665	1.51217	0.7722	20.0793	0.0456365	20.3276	2.62902	40.235	759.159	2000	0.6161	0.988156
6-288	0.466913	0.961506	0.751296	12.7016	0.0557947	12.7383	2.27893	19.9646	196.696	2000	0.313605	0.992455
6-289	1.11273	0.951656	0.765459	16.5183	0.0590266	16.3623	2.83371	35.3849	458.434	2000	0.478766	0.989195
6-290	1.12841	0.91991	0.762274	17.5388	0.0516957	17.5544	2.68515	34.6176	335.481	2000	0.409561	0.993375
6-291	0.514571	1.03112	0.761076	13.936	0.0506074	13.8348	2.18285	21.5232	210.586	2000	0.324489	0.993296
6-292	1.34182	0.869812	0.802807	17.1445	0.049226	16.8509	2.46728	31.4484	328.159	2000	0.405067	0.992945
6-293	0.747129	1.06929	0.767202	18.414	0.0522834	18.0527	2.76864	38.4659	509.834	2000	0.504893	0.990227
6-294	1.39213	1.06948	0.800329	17.6071	0.0571974	16.883	2.95508	38.4155	378.463	2000	0.435008	0.991929
6-295	0.551889	0.786252	0.766912	13.4521	0.0522556	13.4023	2.15275	20.6808	215.336	2000	0.328128	0.992614
6-296	1.52259	1.26293	0.78441	18.9954	0.0417289	18.79	2.28489	32.7151	702.536	2000	0.592679	0.987268
6-297	0.825803	0.914038	0.786353	14.6007	0.0392696	14.2514	1.67153	17.6063	250.969	2000	0.354238	0.992336
6-298	0.972708	1.37435	0.764086	18.5084	0.0529482	18.448	2.89442	39.664	586.342	2000	0.541453	0.989127
6-299	0.834512	0.892742	0.763309	18.2586	0.047842	17.988	2.50793	34.4273	455.019	2000	0.476979	0.991329
6-300	1.18631	1.29259	0.769244	16.7889	0.0464725	16.6748	2.2652	28.2931	442.019	2000	0.470116	0.990114
6-301	1.68722	2.02715	0.786329	24.1793	0.0350406	23.8071	2.46616	43.8064	1201.97	2000	0.775232	0.986695
6-302	0.517275	0.546514	0.785715	12.6874	0.0426947	12.6143	1.59236	14.6553	218.377	2000	0.330437	0.991458
6-303	0.831191	0.926665	0.771193	11.0974	0.0444859	10.7321	1.48348	11.6043	156.466	2000	0.279701	0.991584
6-304	1.3988	1.15923	0.798085	18.3105	0.0442993	18.4675	2.33618	32.3257	660.269	2000	0.574573	0.987707
6-305	1.90003	1.36768	0.801111	20.4621	0.0468026	20.8815	2.82908	43.0442	835.685	2000	0.646407	0.987671
6-306	1.36198	0.839469	0.800281	18.6725	0.0548796	18.8763	3.10657	42.023	382.415	2000	0.437273	0.993515
6-307	0.743431	0.931143	0.771276	17.1802	0.0561405	17.2272	2.81186	36.0755	382.239	2000	0.437172	0.992192
6-308	1.48217	1.34294	0.781639	22.3532	0.035508	22.2441	2.31493	37.8242	953.671	2000	0.690533	0.987741
6-309	0.907632	1.23794	0.76339	18.3685	0.0397827	18.2251	2.10662	28.5855	560.515	2000	0.529394	0.989232
6-310	1.2227	1.00462	0.787799	17.5739	0.0406152	17.4515	2.03055	26.6973	529.672	2000	0.514622	0.989098
6-311	0.832313	0.802072	0.795913	14.5214	0.0447724	14.0273	1.91389	19.9465	227.893	2000	0.337559	0.992787
6-312	1.53233	1.1764	0.796453	18.1697	0.0506722	18.3443	2.70182	36.5078	614.148	2000	0.554143	0.988416
6-313	1.32712	1.65476	0.772994	19.8301	0.0505176	20.1026	2.87308	43.8428	903.569	2000	0.672149	0.985748
6-314	1.52077	1.25648	0.797707	21.8908	0.0394995	21.5579	2.45245	40.5825	982.248	2000	0.700802	0.986688
6-315	1.33628	1.0023	0.779603	17.6308	0.05764	17.0424	2.92229	39.0041	477.032	2000	0.488381	0.989956
6-316	1.19492	0.612525	0.8059	17.2662	0.0493135	17.1072	2.48813	31.7472	334.856	2000	0.409179	0.992901
6-317	0.926205	1.1921	0.770432	18.2438	0.0461983	18.2304	2.4735	33.0279	378.567	2000	0.435067	0.992891
6-318	0.964408	1.05341	0.791162	17.564	0.0576502	17.4833	3.01977	38.9898	370.327	2000	0.430306	0.992632
6-319	0.831033	0.979064	0.767429	16.6053	0.0477281	16.5984	2.42463	28.7581	252.351	2000	0.355212	0.994398
6-320	1.79623	1.11695	0.818465	18.3888	0.0525637	18.8724	2.86674	39.7562	779.965	2000	0.624486	0.985746
6-321	1.35498	0.965897	0.788293	18.8752	0.0517804	18.5414	2.78874	40.0499	583.815	2000	0.540285	0.989508
6-322	1.19668	0.701297	0.80488	16.6646	0.0539732	16.6237	2.7166	32.9263	285.378	2000	0.377742	0.993702
6-323	1.28376	1.00368	0.798835	18.6529	0.0520537	18.3811	2.83254	39.4883	643.371	2000	0.567173	0.988094
6-324	1.11447	1.41253	0.769836	19.7187	0.0499466	19.2542	2.87761	42.3835	856.422	2000	0.654378	0.98516
6-325	1.44602	1.5887	0.782397	20.0141	0.0409202	20.1247	2.37701	35.6488	819.159	2000	0.639984	0.987124
6-326	0.976776	0.874374	0.78398	19.167	0.0499929	18.2506	2.81315	39.4984	475.119	2000	0.487401	0.991418
6-327	0.993275	1.24033	0.770777	18.4707	0.0557209	18.415	2.97208	41.8153	594.162	2000	0.545051	0.989045
6-328	1.18302	1.24869	0.775747	20.8879	0.0401122	20.2399	2.40932	37.573	771.344	2000	0.621025	0.98801
6-329	1.3081	0.4953	0.808377	19.0822	0.0515327	18.9584	2.88839	41.0072	417.184	2000	0.456719	0.992902
6-330	1.30159	0.733762	0.787348	16.7738	0.0549414	16.9182	2.75389	33.9568	305.585	2000	0.390887	0.993398
6-331	1.54338	0.891136	0.799371	18.2928	0.0538702	18.4051	3.03812	39.7543	422.278	2000	0.459498	0.992357
6-332	0.654813	0.991933	0.765256	16.0045	0.0522489	16.0681	2.45809	29.1959	214.781	2000	0.327705	0.994995
6-333	1.29865	1.46082	0.778409	18.5715	0.0428849	18.7323	2.29646	32.2329	682.874	2000	0.584326	0.987471
6-334	1.22933	1.45178	0.773263	21.567	0.0440632	21.5313	2.7481	44.0732	724.627	2000	0.601925	0.990116
6-335	1.65638	1.27798	0.794536	20.2153	0.0389681	20.1626	2.26701	34.2971	730.321	2000	0.604285	0.988561
6-336	1.48145	1.43608	0.785621	20.463	0.0398923	20.5404	2.34754	36.519	967.75	2000	0.695611	0.985291
6-337	0.705417	0.983964	0.770325	17.0636	0.0474053	16.6161	2.44196	30.0491	202.961	2000	0.31856	0.995566
6-338	0.942629	0.953664	0.782915	13.9811	0.0418979	13.9009	1.67439	17.4635	338.807	2000	0.411587	0.989025

## Sheet: Table S2
Table S2. The estimated values of parameters and goodness of fit using the SGE-2 to fit empirical leaf boundary data
Code	x0	y0	theta	a	n1	n2	Length (cm)	Width (cm)	Area (cm2)	RSS	Sample Size	RMSE	r.sq
1-001	0.774433	0.697767	0.808671	10.5675	0.0340056	1.1829	10.8001	1.84903	14.3852	66.8696	2000	0.182852	0.996465
1-002	0.411297	0.380295	0.789313	11.3591	0.0364258	1.16375	11.6083	2.02263	16.7505	59.6525	2000	0.172703	0.997301
1-003	0.746111	0.622321	0.811652	11.1509	0.039855	1.10448	11.3596	1.8494	14.7271	47.9065	2000	0.154768	0.997692
1-004	0.567909	0.728487	0.780321	10.5895	0.040882	1.16124	11.0939	2.1318	16.0855	47.703	2000	0.154439	0.997631
1-005	0.539314	0.751922	0.783682	11.4469	0.059947	0.906038	11.3988	1.66222	12.5104	117.249	2000	0.242125	0.994464
1-006	0.703465	0.801237	0.755085	11.7641	0.0403633	1.1345	12.0515	2.07886	18.2714	84.5561	2000	0.205616	0.99642
1-007	1.05134	0.934162	0.781388	10.1127	0.0393977	1.13763	10.2374	1.7726	13.2199	52.2734	2000	0.161669	0.996938
1-008	0.394781	0.538248	0.783855	10.9766	0.031509	1.19387	11.1446	1.89518	14.9503	47.4001	2000	0.153948	0.997658
1-009	0.554835	0.512026	0.775526	13.3123	0.015398	1.24195	13.2081	1.43569	13.8274	120.342	2000	0.245298	0.99582
1-010	0.384052	0.641025	0.76554	13.7964	0.0246137	1.1755	13.6095	1.77548	18.0187	156.335	2000	0.279585	0.994919
1-011	0.783764	0.735838	0.791022	15.0264	0.0133675	1.27704	14.932	1.62815	17.5142	187.434	2000	0.306132	0.994928
1-012	0.725461	0.441513	0.821	12.4652	0.0511538	1.02278	12.7008	2.01772	18.3423	75.6544	2000	0.194492	0.997143
1-013	0.31862	0.465534	0.77986	12.6037	0.0257142	1.21421	12.6741	1.944	17.6048	90.8688	2000	0.213154	0.996588
1-014	0.645453	0.844597	0.759745	14.3803	0.0281115	1.16893	14.5835	2.07841	21.5911	98.4907	2000	0.221913	0.997209
1-015	0.63415	0.605075	0.798299	11.7225	0.0243273	1.17288	11.7441	1.48677	12.774	82.8859	2000	0.203575	0.996395
1-016	0.795124	0.865637	0.784029	11.4401	0.0187145	1.19771	11.4108	1.24612	10.5917	153.867	2000	0.277369	0.992803
1-017	0.351334	0.642429	0.775284	14.9003	0.0174273	1.25016	14.7922	1.78717	19.7144	195.163	2000	0.31238	0.994457
1-018	0.773062	0.597777	0.772987	15.5074	0.0129778	1.26364	15.436	1.57675	17.5917	295.886	2000	0.384634	0.992374
1-019	0.599164	0.494781	0.792567	10.4941	0.0317357	1.15299	10.752	1.58252	12.2549	75.2751	2000	0.194004	0.995987
1-020	0.629446	0.726897	0.77364	13.5005	0.0229798	1.22236	13.7373	1.88017	18.9896	210.679	2000	0.32456	0.993039
1-021	0.360644	0.439487	0.773578	16.2458	0.0104558	1.30166	15.8929	1.53457	18.1156	258.708	2000	0.359658	0.993779
1-022	0.914655	1.00402	0.765599	11.7528	0.0558844	1.01816	11.9807	2.05698	17.7228	93.6059	2000	0.21634	0.995931
1-023	0.470799	0.568971	0.781043	15.6213	0.0164004	1.24733	15.5067	1.77701	20.464	223.803	2000	0.334517	0.994277
1-024	0.331901	0.46398	0.771165	12.9029	0.0207111	1.2293	13.0454	1.70341	16.0051	119.328	2000	0.244262	0.995689
1-025	0.730392	0.703114	0.769684	10.5853	0.0284549	1.17322	10.743	1.52098	12.0299	103.942	2000	0.227972	0.99437
1-026	0.463487	0.478464	0.779946	12.4879	0.0192511	1.23734	12.5425	1.57518	14.555	133.536	2000	0.258395	0.994785
1-027	0.482091	0.503539	0.777194	13.3785	0.016769	1.19253	13.2198	1.28549	13.0439	270.646	2000	0.367862	0.990498
1-028	0.580824	0.55435	0.790434	11.3498	0.0387283	1.08841	11.4856	1.70701	14.2789	84.5228	2000	0.205576	0.996167
1-029	0.362911	0.44143	0.769406	11.8855	0.0124328	1.26115	11.9474	1.20208	9.81748	83.6414	2000	0.204501	0.996442
1-030	0.372563	0.530132	0.760403	12.555	0.0334369	1.13533	12.9664	1.92566	17.4194	76.695	2000	0.195825	0.997201
1-031	0.388656	0.599384	0.780219	13.2481	0.0227226	1.20248	13.1598	1.72888	16.8612	143.186	2000	0.267569	0.994911
1-032	0.380577	0.434234	0.765178	11.0621	0.0250324	1.19838	11.3624	1.54497	12.6591	96.5028	2000	0.219662	0.995417
1-033	0.757937	0.657446	0.799633	13.7011	0.00964305	1.35017	13.7046	1.42212	14.0512	124.173	2000	0.249172	0.995995
1-034	0.834949	0.82786	0.808139	12.1188	0.0281381	1.21143	12.2536	2.00769	17.4145	95.489	2000	0.218505	0.996095
1-035	0.478361	0.348384	0.794476	12.8177	0.0309075	1.16358	13.3627	1.99483	18.394	102.352	2000	0.226221	0.996492
1-036	0.592725	0.822263	0.760317	13.3724	0.0183305	1.27194	13.3328	1.79458	17.6434	147.426	2000	0.271502	0.994956
1-037	0.404111	0.442175	0.791218	13.4146	0.0190038	1.19817	13.2518	1.49033	14.586	119.193	2000	0.244123	0.995826
1-038	0.671757	0.576196	0.778012	10.7946	0.0343796	1.14302	10.7247	1.75726	13.3507	91.4686	2000	0.213856	0.995031
1-039	0.541647	0.710798	0.780418	11.4057	0.050565	1.02899	11.7251	1.87931	15.5078	71.4679	2000	0.189034	0.996818
1-040	0.491695	0.608911	0.776531	13.3436	0.0202538	1.19735	13.3659	1.54583	15.3178	128.556	2000	0.253531	0.995556
1-041	0.746117	0.762214	0.788196	11.8074	0.0148381	1.32265	11.8932	1.56013	13.4767	97.4087	2000	0.220691	0.995752
1-042	1.03201	1.03106	0.767541	11.4084	0.0317217	1.17821	11.6742	1.86401	15.6177	110.03	2000	0.234553	0.994975
1-043	0.861484	0.811932	0.789846	10.2006	0.0432293	1.0784	10.4795	1.67241	12.3136	65.0491	2000	0.180346	0.996369
1-044	0.53195	0.944927	0.750077	13.4755	0.0553472	0.911722	13.3067	1.71521	16.1501	135.807	2000	0.260583	0.995314
1-045	0.551997	0.815595	0.7693	13.6539	0.0148374	1.26756	13.8258	1.52641	15.2448	109.76	2000	0.234265	0.996474
1-046	0.883233	0.614995	0.790083	10.446	0.0319944	1.13005	10.7102	1.51672	11.3603	31.3535	2000	0.125207	0.998326
1-047	0.785611	0.638547	0.80515	10.5782	0.0342308	1.15442	10.9193	1.72176	13.4392	63.6176	2000	0.17835	0.996687
1-048	0.999512	0.744921	0.793088	12.5131	0.0315019	1.14909	12.517	1.8523	17.2875	124.674	2000	0.249674	0.995159
1-049	0.485725	0.361731	0.790827	12.1555	0.0458975	1.05377	12.557	1.95558	17.3089	94.0747	2000	0.216881	0.996302
1-050	0.356288	0.48647	0.777833	14.1711	0.0184913	1.24645	14.173	1.80308	18.4414	124.593	2000	0.249593	0.996205
1-051	0.594469	0.554236	0.804461	14.1419	0.0217345	1.18246	13.8975	1.64342	17.408	187.919	2000	0.306528	0.994068
1-052	0.370786	0.335397	0.778421	13.1026	0.017697	1.18767	13.0457	1.35864	12.669	117.124	2000	0.241996	0.995883
1-053	0.402103	0.311158	0.787684	9.83784	0.0300498	1.13755	9.96815	1.38047	9.72773	36.7261	2000	0.13551	0.997715
1-054	0.436285	0.489795	0.782635	12.5811	0.0296531	1.16462	12.7127	1.9213	17.1654	89.051	2000	0.211011	0.99662
1-055	0.697526	0.667135	0.80932	12.2369	0.0259113	1.17851	12.2934	1.7088	14.9255	81.5477	2000	0.201925	0.996647
1-056	0.945013	0.956955	0.768991	10.4792	0.0374768	1.15051	11.0424	1.91962	14.157	76.27	2000	0.195282	0.996021
1-057	0.182495	0.461769	0.769466	13.2272	0.0177648	1.19321	13.0863	1.38551	13.2043	149.784	2000	0.273664	0.994738
1-058	0.641912	0.799364	0.764565	11.103	0.0349031	1.13948	11.456	1.77434	14.4453	99.4137	2000	0.22295	0.9953
1-059	0.557735	0.537476	0.787107	9.21696	0.0476927	1.01806	9.47132	1.43145	9.18776	28.6104	2000	0.119604	0.998
1-060	1.20764	0.708404	0.805119	12.0314	0.0252244	1.13184	12.0936	1.40482	12.2617	107.683	2000	0.232038	0.995483
1-061	0.444377	0.313475	0.794337	11.979	0.021494	1.1171	11.7985	1.18763	10.0055	91.0402	2000	0.213354	0.996066
1-062	0.687727	0.738978	0.783137	12.8895	0.0163354	1.24562	12.9256	1.4681	13.7518	101.181	2000	0.224923	0.996412
1-063	0.416231	0.505489	0.774891	12.1985	0.0178954	1.19816	12.0336	1.30211	11.534	140.462	2000	0.265011	0.994087
1-064	0.794927	0.567963	0.795777	9.83445	0.0478185	1.09543	10.1986	1.88378	13.2956	33.3891	2000	0.129207	0.998023
1-065	0.608405	0.568816	0.786193	13.8965	0.0163485	1.21233	13.6468	1.40993	14.3877	158.68	2000	0.281673	0.994846
1-066	0.341389	0.362988	0.775584	12.4701	0.0276826	1.14861	12.4682	1.6553	15.067	110.415	2000	0.234963	0.995732
1-067	0.748616	0.539104	0.798744	11.149	0.0304839	1.17301	11.2803	1.7488	14.2031	64.984	2000	0.180255	0.99688
1-068	0.317507	0.435947	0.767761	11.3757	0.0159773	1.17274	11.2883	1.05777	8.36371	132.502	2000	0.257392	0.993709
1-069	0.820641	0.566364	0.791637	12.7929	0.0286733	1.18788	13.016	1.98494	18.4599	105.147	2000	0.229289	0.996243
1-070	0.257139	0.288165	0.795243	14.6899	0.0195431	1.20444	14.661	1.73605	18.3139	137.269	2000	0.261982	0.996072
1-071	0.3656	0.228438	0.788233	11.4863	0.0405146	1.12176	11.6982	1.98549	16.7399	79.6119	2000	0.199514	0.996437
1-072	0.480922	0.701571	0.768842	14.6094	0.0157957	1.21008	14.6196	1.49765	15.5345	186.14	2000	0.305073	0.994729
1-073	0.698875	0.550467	0.790388	11.7437	0.0369139	1.09767	11.8921	1.80291	14.8673	63.622	2000	0.178356	0.997262
1-074	0.987398	0.773639	0.792545	11.8335	0.0295896	1.13227	11.5577	1.60563	13.6467	95.1873	2000	0.21816	0.995686
1-075	0.18534	0.274074	0.780881	14.2117	0.0141842	1.23704	14.1382	1.41022	14.4741	112.477	2000	0.237146	0.996555
1-076	0.26048	0.345468	0.784579	11.8563	0.0290851	1.20361	12.0695	1.90174	16.8231	88.3202	2000	0.210143	0.996202
1-077	0.550885	0.331407	0.797311	12.4249	0.0330974	1.17134	12.7988	2.06429	18.8861	95.8211	2000	0.218885	0.996375
1-078	0.74556	0.656935	0.809694	10.087	0.0328366	1.11316	10.0501	1.42495	10.2887	49.9508	2000	0.158036	0.996974
1-079	0.260204	0.398083	0.768421	14.815	0.0194682	1.20214	14.6241	1.6835	18.4069	142.432	2000	0.266864	0.995867
1-080	0.429226	0.565398	0.780365	12.684	0.0190086	1.16838	12.746	1.32264	11.8635	74.5973	2000	0.193129	0.997185
1-081	0.495015	0.500496	0.790047	9.06064	0.0334906	1.11615	9.31305	1.31996	8.63739	39.9962	2000	0.141415	0.997115
1-082	0.866489	0.883606	0.802964	9.3247	0.0560789	1.00081	9.58484	1.57809	10.5919	48.5381	2000	0.155785	0.99673
1-083	0.433436	0.408271	0.788117	12.9906	0.0376986	1.12536	13.3058	2.10907	20.261	91.2714	2000	0.213625	0.996821
1-084	0.693075	1.09887	0.776581	11.216	0.0311804	1.17256	11.554	1.77197	14.6561	65.163	2000	0.180504	0.996969
1-085	0.458909	0.553434	0.783025	10.2887	0.0463459	1.04261	10.6448	1.62119	11.9984	43.6243	2000	0.147689	0.997611
1-086	0.547373	0.599867	0.784322	10.4373	0.0597912	0.912712	10.4051	1.44485	10.4959	63.957	2000	0.178825	0.996393
1-087	0.356468	0.506424	0.770752	13.6205	0.0260627	1.15961	13.7321	1.74064	17.87	189.402	2000	0.307735	0.993653
1-088	0.369943	0.339937	0.786591	16.6369	0.0123739	1.3557	16.6287	2.05129	25.5513	260.038	2000	0.360581	0.994073
1-089	0.63717	0.587401	0.804568	12.2656	0.0365013	1.13114	12.4205	1.96185	17.8367	99.732	2000	0.223307	0.995951
1-090	0.360063	0.771778	0.77209	10.0151	0.0387917	1.12533	10.5399	1.6918	12.37	53.0313	2000	0.162836	0.997018
1-091	0.809388	0.719809	0.775316	11.5359	0.023347	1.16978	11.7114	1.39723	11.8348	82.5627	2000	0.203178	0.996316
1-092	0.688621	0.978549	0.757935	13.7375	0.0213076	1.22254	14.0446	1.77079	18.4879	196.783	2000	0.313674	0.99383
1-093	0.727905	0.690645	0.777218	12.5038	0.0474535	1.06229	12.8169	2.09774	19.5099	103.023	2000	0.226962	0.996088
1-094	0.613552	0.488737	0.793491	13.6882	0.0153607	1.24816	13.8748	1.47337	14.8722	133.686	2000	0.25854	0.995739
1-095	0.272447	0.320663	0.785646	15.3839	0.0194749	1.16445	14.9495	1.52128	17.6501	256.774	2000	0.358312	0.992929
1-096	0.316739	0.58749	0.759271	11.5943	0.0250347	1.18928	11.7612	1.58007	13.5127	127.68	2000	0.252666	0.99433
1-097	0.957549	0.977791	0.778838	10.4797	0.0286716	1.14949	10.6469	1.42344	11.0671	68.0351	2000	0.184438	0.99631
1-098	0.739835	0.791721	0.80345	10.551	0.0459343	1.10018	10.971	1.93197	15.0322	69.7927	2000	0.186806	0.996399
1-099	0.627141	0.641805	0.783882	11.0735	0.0217139	1.14993	10.9949	1.18204	9.62093	106.388	2000	0.230638	0.994568
1-100	0.351266	0.399724	0.801631	12.0938	0.0297587	1.16147	12.1133	1.75181	15.6665	127.086	2000	0.252077	0.994665
1-101	0.584588	0.449089	0.78345	13.5013	0.0198094	1.16116	13.339	1.36851	13.6925	150.5	2000	0.274318	0.994842
1-102	0.461119	0.599197	0.781981	14.6954	0.0227545	1.23974	15.0028	2.09007	23.4138	205.081	2000	0.320219	0.994486
1-103	0.528782	0.368005	0.803423	13.8568	0.0302542	1.18702	14.1021	2.20876	22.6409	136.168	2000	0.260929	0.99576
1-104	0.406488	0.371341	0.7884	13.0215	0.0250127	1.17986	13.1498	1.707	16.6456	132.304	2000	0.2572	0.995226
1-105	0.698214	0.713895	0.791537	11.4626	0.0228278	1.2377	11.4813	1.69196	13.9501	114.104	2000	0.238856	0.994716
1-106	0.39196	0.332913	0.780829	17.6428	0.014203	1.25735	17.5441	1.84338	23.9264	357.514	2000	0.422797	0.992912
1-107	0.664581	0.359353	0.80523	19.0249	0.0105847	1.25963	18.6788	1.57987	22.0397	399.574	2000	0.446975	0.993065
1-108	0.630632	0.711162	0.786065	14.1553	0.0165956	1.20146	14.012	1.38964	14.8548	261.58	2000	0.361649	0.991792
1-109	0.64335	0.67496	0.796847	13.0494	0.0284558	1.1641	13.149	1.83979	17.7938	102.005	2000	0.225837	0.996368
1-110	0.374959	0.518185	0.777626	15.0588	0.0183968	1.22709	15.1094	1.75912	19.616	170.091	2000	0.291625	0.995403
1-111	0.579494	0.492664	0.798239	11.7815	0.0242585	1.23116	11.9127	1.7494	15.3311	87.7829	2000	0.209503	0.996154
1-112	0.358136	0.561174	0.787016	11.8004	0.0323079	1.17477	11.9556	1.90233	16.7563	86.599	2000	0.208085	0.996337
1-113	0.698863	0.686648	0.781456	12.482	0.0303144	1.17877	12.7287	1.93396	18.0001	100.283	2000	0.223923	0.996175
1-114	0.330632	0.792352	0.751351	14.4105	0.0235731	1.20648	14.6665	1.96789	21.0364	170.337	2000	0.291836	0.995185
1-115	0.602308	0.688517	0.771865	15.409	0.0181455	1.19884	15.1954	1.66195	18.6559	208.867	2000	0.323161	0.994433
1-116	0.336349	0.542038	0.774957	12.9752	0.0327519	1.16305	13.0787	2.07102	19.9023	105.931	2000	0.230142	0.996186
1-117	0.522153	0.612809	0.784348	11.9451	0.0406399	1.12497	12.3209	2.06577	18.4343	92.849	2000	0.215463	0.996197
1-118	0.875408	0.523493	0.811355	12.7231	0.0266203	1.16997	12.5889	1.70894	16.0784	132.431	2000	0.257324	0.994802
1-119	0.403206	0.484961	0.780506	15.4396	0.0183791	1.19605	15.333	1.63881	18.6677	222.269	2000	0.333368	0.994184
1-120	0.781088	0.723318	0.794922	14.8855	0.0140918	1.20921	15.0009	1.36032	14.7915	292.109	2000	0.382171	0.992017
1-121	0.24614	0.25985	0.793031	15.0513	0.0194365	1.23892	15.0209	1.89915	21.2624	167.521	2000	0.289414	0.995448
1-122	0.921857	0.703286	0.800171	13.463	0.0196094	1.19712	13.3745	1.53194	15.065	120.39	2000	0.245347	0.995925
1-123	1.04751	0.754497	0.80475	12.3164	0.0329844	1.18605	12.6173	2.10119	19.2717	119.296	2000	0.244229	0.995351
1-124	0.563335	0.394955	0.787208	14.4455	0.0121801	1.25265	14.3685	1.31946	13.9083	197.892	2000	0.314557	0.994183
1-125	0.323443	0.562535	0.766425	12.1961	0.0164814	1.20244	12.398	1.22382	10.9706	145.883	2000	0.270077	0.994288
1-126	0.573799	0.583761	0.780852	14.8289	0.0199459	1.17459	14.8385	1.56155	17.4718	219.37	2000	0.331187	0.99394
1-127	0.735369	0.830532	0.78906	9.40729	0.0561954	1.00127	9.66609	1.61292	10.7792	52.412	2000	0.161883	0.996539
1-128	0.399328	0.594147	0.784909	15.6959	0.0116161	1.24797	15.6581	1.3568	15.6952	242.473	2000	0.348191	0.993991
1-129	0.45211	0.668771	0.775978	11.9101	0.0216084	1.19839	11.7536	1.48827	12.7988	84.4121	2000	0.205441	0.99625
1-130	0.61565	0.478242	0.788668	13.7461	0.0207131	1.20366	13.6679	1.67701	16.9357	176.15	2000	0.296774	0.994224
1-131	0.415711	0.488436	0.783539	13.1409	0.0247609	1.18036	13.0844	1.72545	16.6949	127.785	2000	0.25277	0.995434
1-132	0.6537	0.823959	0.776562	10.5972	0.0496853	1.08414	11.0821	2.04827	15.5404	55.6436	2000	0.166799	0.997209
1-133	0.398474	0.469952	0.789855	13.895	0.0139856	1.29077	13.7666	1.59676	16.1344	137.845	2000	0.262531	0.995604
1-134	0.792034	0.638143	0.800231	9.77783	0.0443841	1.11959	10.045	1.89165	13.1462	56.7355	2000	0.168427	0.996565
1-135	0.574305	0.780199	0.775573	10.9792	0.0308607	1.1864	10.8739	1.82247	14.3903	30.3472	2000	0.123181	0.998433
1-136	0.945988	0.819517	0.809869	11.5308	0.0354128	1.1299	11.5186	1.84111	15.1891	58.7775	2000	0.171431	0.99728
1-137	0.521348	0.455738	0.800948	12.442	0.0239783	1.18209	12.4389	1.63062	14.6152	97.3417	2000	0.220615	0.996131
1-138	0.398652	0.588835	0.768703	11.5852	0.0280034	1.15347	11.782	1.57536	13.4526	98.5243	2000	0.221951	0.995627
1-139	0.279159	0.263686	0.799384	11.8426	0.0257478	1.16732	11.782	1.57683	13.4594	80.5959	2000	0.200744	0.996433
1-140	0.536173	0.549528	0.795133	11.9823	0.02391	1.2672	12.5275	1.97874	17.4521	93.0454	2000	0.215691	0.996336
1-141	0.687156	0.718949	0.785878	11.4604	0.0288275	1.16942	11.5996	1.6645	14.0793	97.2638	2000	0.220526	0.995569
1-142	0.610232	0.72132	0.79086	12.1736	0.0285749	1.18818	12.3173	1.88313	16.6648	89.0823	2000	0.211048	0.996394
1-143	0.709129	0.505158	0.787565	11.7399	0.0208726	1.16604	11.6745	1.29054	11.0144	115.634	2000	0.240452	0.99481
1-144	0.309333	0.418422	0.78117	13.4302	0.0208957	1.19798	13.3448	1.61096	15.903	121.154	2000	0.246124	0.99577
1-145	0.605559	0.484528	0.7975	15.5516	0.00862	1.32274	15.444	1.3242	15.3994	323.793	2000	0.402363	0.991946
1-146	0.376004	0.342983	0.788042	15.2017	0.0231253	1.15242	14.7904	1.7233	19.2653	214.992	2000	0.327866	0.993963
1-147	0.710642	0.612914	0.788924	14.6493	0.016951	1.21594	14.6529	1.54567	16.9513	250.649	2000	0.354012	0.992787
1-148	0.292922	0.460333	0.763965	10.6084	0.0400502	1.13229	10.9055	1.85015	14.6934	83.6803	2000	0.204549	0.995569
1-149	0.516826	0.337474	0.777682	12.3777	0.0261493	1.17843	12.3166	1.69229	15.5763	133.141	2000	0.258013	0.994567
1-150	0.305229	0.538287	0.777279	13.9213	0.0131193	1.27607	13.917	1.43908	14.8174	206.874	2000	0.321616	0.993438
1-151	0.290658	0.510935	0.756909	13.0032	0.029748	1.15226	13.131	1.85544	17.6721	92.3272	2000	0.214857	0.996678
1-152	0.386027	0.338116	0.785904	13.3529	0.0126872	1.25881	13.1712	1.26096	12.5264	211.432	2000	0.32514	0.992527
1-153	0.719498	0.816379	0.788169	12.3933	0.0188072	1.18151	12.426	1.28773	11.6971	105.154	2000	0.229296	0.995805
1-154	0.500834	0.39737	0.79499	11.4996	0.026652	1.24109	11.644	1.94895	16.4506	106.039	2000	0.23026	0.99513
1-155	0.419959	0.587234	0.776264	13.8066	0.0158893	1.2205	13.6839	1.41806	14.2978	162.35	2000	0.284912	0.994759
1-156	0.794684	0.767173	0.801304	11.5535	0.0316529	1.16818	11.8627	1.88034	15.5562	74.6341	2000	0.193176	0.996702
1-157	0.67728	0.486781	0.814937	12.8557	0.0164309	1.25346	12.8706	1.48486	14.0947	127.517	2000	0.252504	0.995259
1-158	0.508016	0.540931	0.787187	14.4423	0.0207025	1.19955	14.507	1.74486	18.5851	218.075	2000	0.330209	0.993677
1-159	0.461529	0.454954	0.79758	12.2356	0.0273687	1.17162	12.3756	1.73764	15.4517	99.1323	2000	0.222635	0.996036
1-160	0.460832	0.560466	0.786807	13.4062	0.0153798	1.20529	13.3297	1.2603	12.5223	156.191	2000	0.279455	0.994572
1-161	0.758337	0.978805	0.787873	13.4818	0.01805	1.2216	13.3066	1.53196	15.27	149.114	2000	0.273051	0.994802
1-162	0.274912	0.57408	0.77877	12.0594	0.0216412	1.21854	12.2074	1.60512	14.1464	85.1252	2000	0.206307	0.99648
1-163	1.02343	0.703967	0.810121	11.2867	0.0298792	1.16602	11.4576	1.67715	14.0383	79.3539	2000	0.199191	0.996263
1-164	0.691201	0.688118	0.805754	10.1174	0.0359687	1.13179	10.0816	1.66078	11.8889	50.0575	2000	0.158205	0.996957
1-165	0.517187	0.592014	0.791398	12.8741	0.0122943	1.26233	12.6625	1.23558	11.5528	223.288	2000	0.334132	0.991506
1-166	0.661461	0.672701	0.791475	12.6588	0.0161707	1.21653	12.3391	1.32927	12.0564	126.044	2000	0.251041	0.994942
1-167	0.423282	0.525111	0.78062	11.4363	0.0278614	1.12925	11.3692	1.48472	11.9587	57.4384	2000	0.169467	0.997271
1-168	0.867106	0.726457	0.785965	11.3443	0.021736	1.2082	11.3841	1.48517	12.1027	100.54	2000	0.22421	0.995227
1-169	0.638908	0.650661	0.786454	12.5124	0.0317858	1.15196	12.8539	1.91351	17.4311	76.1811	2000	0.195168	0.997142
1-170	0.653079	0.772862	0.790011	11.2468	0.0391771	1.15381	11.6263	2.03712	17.1272	91.559	2000	0.213961	0.995861
1-171	0.561727	0.789264	0.77462	13.6873	0.0216802	1.1764	13.5516	1.58463	15.9212	130.877	2000	0.255809	0.995651
1-172	0.361421	0.487462	0.791091	11.8455	0.0241218	1.17182	11.8784	1.52974	13.0079	126.01	2000	0.251008	0.994576
1-173	0.908614	0.690301	0.810558	12.0175	0.0299215	1.15881	12.1106	1.77922	15.494	92.8971	2000	0.215519	0.996181
1-174	0.876715	0.775415	0.792933	14.1355	0.0156756	1.19799	13.853	1.3463	13.8502	248.116	2000	0.352219	0.992106
1-175	0.477223	0.597538	0.796825	11.3976	0.032725	1.1646	11.3531	1.82967	15.2845	90.1089	2000	0.21226	0.995755
1-176	0.709568	0.597911	0.789692	12.4475	0.0191347	1.18913	12.2581	1.34885	12.2821	109.96	2000	0.234478	0.99554
1-177	0.74226	0.724423	0.785493	12.5999	0.0304723	1.13533	12.4796	1.77801	16.0815	104.318	2000	0.228383	0.995916
1-178	0.686155	0.737707	0.777328	12.9598	0.0266495	1.16301	12.9854	1.76631	16.4731	113.69	2000	0.238422	0.995826
1-179	0.362323	0.49919	0.779092	14.3694	0.0193756	1.20202	14.3353	1.63205	17.2711	153.541	2000	0.277075	0.995592
1-180	0.493373	0.558276	0.791973	14.7223	0.0298496	1.10092	14.143	1.87876	19.1354	432.749	2000	0.465161	0.987001
1-181	0.914514	0.991017	0.769095	11.5371	0.0279655	1.20313	11.6502	1.83394	15.3771	114.212	2000	0.238968	0.99489
1-182	0.282997	0.475497	0.775159	12.5379	0.0188783	1.20184	12.4478	1.42615	12.8218	123.996	2000	0.248994	0.995168
1-183	0.848079	0.7983	0.793968	14.4247	0.0222945	1.14939	14.1906	1.66946	16.714	149.623	2000	0.273517	0.995485
1-184	0.810849	0.657829	0.771541	13.1714	0.0289191	1.19309	13.2979	2.07577	19.9418	104.99	2000	0.229118	0.996416
1-185	0.457415	0.310385	0.792525	12.7723	0.0246137	1.1817	12.6357	1.70821	15.7102	133.437	2000	0.258299	0.994972
1-186	0.493262	0.55454	0.777501	11.9522	0.0387442	1.13177	12.1724	2.11064	17.9081	80.6245	2000	0.200779	0.996612
1-187	0.808335	0.935076	0.782798	10.9482	0.0422745	1.14137	11.2044	2.13239	16.8688	96.4274	2000	0.219576	0.99519
1-188	0.495324	0.530606	0.766575	14.3952	0.0184749	1.23434	14.2596	1.74063	18.445	208.761	2000	0.32308	0.993774
1-189	0.432546	0.250086	0.797418	12.7438	0.0269646	1.19211	12.8988	1.87132	17.5949	108.029	2000	0.232411	0.995991
1-190	0.43848	0.502139	0.786814	12.4286	0.0174414	1.20902	12.4736	1.36441	12.0089	70.5519	2000	0.187819	0.997243
1-191	0.528585	0.388479	0.785274	13.4836	0.0245566	1.1768	13.4375	1.74227	17.2478	130.274	2000	0.255219	0.995644
1-192	0.55596	0.538109	0.800729	11.7517	0.0330458	1.19431	12.0288	2.09466	17.9732	111.371	2000	0.235978	0.995282
1-193	0.741214	0.651728	0.808968	11.0674	0.0564062	1.02525	11.4007	2.0229	16.0786	53.5311	2000	0.163602	0.997434
1-194	0.81359	0.918361	0.774369	12.8567	0.0225333	1.17792	12.8251	1.5349	14.6759	146.428	2000	0.270581	0.994535
1-195	0.551921	0.619096	0.775337	12.6297	0.0235022	1.23327	12.8957	1.85151	17.4301	169.299	2000	0.290946	0.993771
1-196	0.64898	0.69738	0.781791	11.9084	0.0309171	1.11949	12.0428	1.64092	13.8742	65.4849	2000	0.180949	0.997223
1-197	0.482153	0.428248	0.808397	10.6951	0.0261986	1.17569	10.6785	1.47073	11.4436	79.319	2000	0.199147	0.995755
1-198	0.458499	0.73328	0.759153	11.6668	0.0364737	1.14475	12.0438	1.94842	16.8405	89.5207	2000	0.211566	0.996163
1-199	0.459125	0.584127	0.773537	11.2668	0.0259631	1.22216	11.4421	1.72993	14.463	54.8158	2000	0.165553	0.997421
1-200	0.894206	0.934201	0.786926	11.6206	0.0418887	1.15769	12.1834	2.29067	19.6652	78.8207	2000	0.19852	0.996727
1-201	0.985161	1.04647	0.779146	12.2065	0.0554032	0.99511	12.4914	2.07044	17.5826	117.967	2000	0.242865	0.995326
1-202	0.857808	0.897516	0.795656	12.6423	0.0289086	1.1434	12.8017	1.70256	15.9336	117.565	2000	0.242451	0.995549
1-203	0.350724	0.470944	0.775358	12.6976	0.0184979	1.17713	12.6413	1.30677	11.9284	92.873	2000	0.215491	0.996449
1-204	0.876561	0.584758	0.806172	10.7974	0.0378404	1.15033	11.0093	1.89287	15.1457	58.6117	2000	0.17119	0.996997
1-205	0.593518	0.631136	0.784349	12.2644	0.0190666	1.23048	12.4285	1.51434	13.5974	115.313	2000	0.240117	0.995432
1-206	0.323927	0.69397	0.765839	12.8868	0.0414906	1.09258	13.2733	2.08081	19.8629	112.53	2000	0.237202	0.996119
1-207	0.383106	0.309331	0.80338	11.7417	0.0276993	1.18954	11.7147	1.72423	15.1701	101.225	2000	0.224972	0.995559
1-208	0.525385	0.484479	0.788903	12.2211	0.0396879	1.1086	12.5332	2.0081	17.8214	75.5383	2000	0.194343	0.997054
1-209	0.3711	0.524888	0.76782	10.0288	0.0355285	1.08674	9.99524	1.42285	10.1057	51.4563	2000	0.1604	0.996867
1-210	0.560616	0.783632	0.78215	11.234	0.034758	1.17717	11.5155	2.00719	16.4044	77.94	2000	0.197408	0.996387
1-211	0.551904	0.697012	0.776396	11.1055	0.0469533	1.06281	11.3619	1.8809	15.1718	55.9201	2000	0.167213	0.99736
1-212	0.483591	0.748181	0.754335	11.6862	0.0314294	1.17272	11.9138	1.82083	16.1139	124.088	2000	0.249087	0.994621
1-213	0.553295	0.50263	0.799737	13.0666	0.0266446	1.16263	12.9792	1.75513	16.6832	104.885	2000	0.229003	0.996204
1-214	0.634846	0.847783	0.775769	12.8716	0.0200348	1.21462	12.7671	1.58896	14.8025	123.267	2000	0.24826	0.99545
1-215	0.411706	0.444056	0.79742	12.1311	0.0218068	1.23871	12.1917	1.74346	15.2329	104.309	2000	0.228374	0.995707
1-216	0.497721	0.572382	0.781147	12.7717	0.01856	1.20993	12.7219	1.44248	13.5282	124.458	2000	0.249457	0.995342
1-217	0.326473	0.547264	0.763834	12.5872	0.0150109	1.24962	12.6162	1.40493	12.4555	112.379	2000	0.237044	0.995695
1-218	0.629964	0.53427	0.792633	12.4031	0.019315	1.21631	12.3444	1.47863	13.4716	145.129	2000	0.269378	0.994217
1-219	0.357	0.474008	0.774496	9.68887	0.0388394	1.1246	9.94117	1.64784	11.5765	71.2038	2000	0.188685	0.995515
1-220	0.804644	0.652264	0.798327	12.6356	0.0245799	1.18659	12.585	1.68511	15.6219	89.1892	2000	0.211174	0.996522
1-221	0.333646	0.459858	0.793972	11.8932	0.0257744	1.22286	11.9613	1.81284	16.0648	88.1656	2000	0.209959	0.996239
1-222	0.550437	0.619943	0.801529	11.1894	0.0329471	1.15154	11.2133	1.74754	14.3195	73.0412	2000	0.191104	0.9964
1-223	0.36672	0.571682	0.769781	12.8925	0.0183339	1.19642	12.8372	1.40092	13.0644	144.384	2000	0.268685	0.994686
1-224	0.563734	0.545314	0.776079	11.7766	0.0307247	1.18239	11.8898	1.87823	16.3243	81.6631	2000	0.202068	0.996463
1-225	0.516842	0.63955	0.761262	12.3552	0.016723	1.22478	12.3063	1.35386	12.1411	139.005	2000	0.263633	0.994479
1-226	0.521232	0.478323	0.799488	12.4991	0.0244062	1.18526	12.4672	1.62714	15.14	111.028	2000	0.235614	0.995623
1-227	0.664786	0.979131	0.763916	10.9066	0.0408333	1.08914	11.2257	1.76258	13.7795	59.3966	2000	0.172332	0.997127
1-228	0.679645	0.550178	0.778085	12.9952	0.0176367	1.20976	12.9028	1.42756	13.3145	117.212	2000	0.242086	0.995741
1-229	0.648958	0.704267	0.769923	11.8378	0.0248464	1.19368	11.9615	1.62834	14.3083	107.657	2000	0.23201	0.995362
1-230	0.607826	0.705384	0.756921	13.287	0.0213176	1.23649	13.3366	1.81847	17.7024	123.414	2000	0.248409	0.995802
1-231	0.474275	0.399289	0.771858	12.0384	0.0311901	1.17704	11.9914	1.89085	17.0611	102.673	2000	0.226575	0.99559
1-232	0.493821	0.632078	0.780344	11.4533	0.0403165	1.16065	11.7852	2.20729	18.5954	71.862	2000	0.189555	0.996817
1-233	0.340861	0.512271	0.779666	13.7872	0.0216397	1.17461	13.7127	1.57628	16.1198	163.8	2000	0.286182	0.99468
1-234	0.381394	0.443771	0.784114	14.6905	0.0155805	1.23139	14.692	1.5435	16.4377	161.525	2000	0.284188	0.995495
1-235	0.618635	0.53781	0.805166	13.2836	0.0225477	1.17792	13.2093	1.61783	15.5973	111.107	2000	0.235697	0.996098
1-236	0.651355	0.614668	0.780147	12.6	0.0238727	1.2306	12.7248	1.8544	17.3414	86.54	2000	0.208014	0.996708
1-237	0.373536	0.325697	0.799417	11.3825	0.0294979	1.18805	11.5205	1.76183	15.0113	106.426	2000	0.230679	0.995062
1-238	0.501878	0.668921	0.781484	13.6129	0.0157503	1.19379	13.3657	1.28784	12.6196	132.552	2000	0.257442	0.995493
1-239	0.478271	0.648675	0.759708	10.4503	0.0222391	1.20747	10.6195	1.37107	10.483	90.0482	2000	0.212189	0.995094
1-240	0.650608	0.696286	0.783392	11.5537	0.0436085	1.10551	11.7913	2.06077	17.291	59.1375	2000	0.171956	0.99735
1-241	0.590044	0.401167	0.790996	13.0329	0.0172358	1.2664	12.8752	1.66177	15.6879	144.894	2000	0.269159	0.994575
1-242	0.286636	0.368111	0.789204	14.2912	0.0123308	1.2779	14.2129	1.46689	14.9427	211.311	2000	0.325047	0.99359
1-243	0.422016	0.484539	0.791022	11.9278	0.0302267	1.18779	12.157	1.93157	16.842	89.5299	2000	0.211577	0.996273
1-244	0.380433	0.406846	0.779113	15.679	0.0189557	1.2064	15.725	1.7657	20.4745	184.319	2000	0.303578	0.995437
1-245	0.428507	0.836584	0.759742	13.0848	0.0341039	1.18623	13.4738	2.36555	22.5191	151.688	2000	0.275398	0.994819
1-246	0.570774	0.496969	0.787769	12.5629	0.0290664	1.22461	12.9226	2.14796	20.0179	78.2969	2000	0.19786	0.9971
1-247	0.467874	0.66843	0.775183	11.9802	0.0447886	1.11815	12.399	2.23875	19.8836	78.9932	2000	0.198738	0.996759
1-248	0.394705	0.812878	0.768852	15.8716	0.0178712	1.13636	15.606	1.39249	15.8725	245.763	2000	0.350545	0.993894
1-249	0.27991	0.573647	0.762843	12.7157	0.0341804	1.18775	13.0553	2.26771	21.392	114.587	2000	0.23936	0.995913
1-250	0.648712	0.583808	0.774924	12.5319	0.0216384	1.1807	12.5495	1.49295	13.5194	108.938	2000	0.233385	0.995794
1-251	0.945837	0.779776	0.781558	11.3365	0.035026	1.13635	11.6892	1.86407	14.9198	84.2407	2000	0.205232	0.996198
1-252	0.27579	0.58532	0.771297	13.2409	0.0291356	1.20152	13.5375	2.18007	20.8863	115.726	2000	0.240547	0.996087
1-253	0.290771	0.247391	0.771388	10.5632	0.0225308	1.20624	10.6838	1.40077	10.7114	66.3959	2000	0.182203	0.996455
1-254	0.526969	0.56374	0.783774	15.2834	0.0184768	1.18924	15.0419	1.60565	18.0447	205.664	2000	0.320674	0.994528
1-255	0.282079	0.510744	0.768619	14.0442	0.019492	1.28812	14.329	2.08955	21.3775	123.364	2000	0.248359	0.996384
1-256	0.604055	0.631018	0.7879	12.0785	0.0320939	1.19639	12.3686	2.10376	18.6048	98.8263	2000	0.222291	0.996009
1-257	0.524045	0.28861	0.797462	12.5472	0.0494481	1.07907	12.8443	2.35115	21.2962	68.1077	2000	0.184537	0.997453
1-258	0.486746	0.359818	0.787229	13.2614	0.0205777	1.17471	13.3297	1.45457	14.3241	155.392	2000	0.27874	0.994697
1-259	0.583833	1.07715	0.75078	12.0952	0.0588629	0.99938	12.4992	2.1348	18.5261	132.688	2000	0.257574	0.994753
1-260	0.729554	0.605862	0.793116	12.5395	0.0197063	1.20324	12.6561	1.48197	13.3939	95.9149	2000	0.218992	0.99633
1-261	0.332843	0.527701	0.780405	15.4775	0.0141652	1.19784	15.2791	1.3429	15.0645	146.818	2000	0.270941	0.996189
1-262	0.389312	0.361488	0.776882	15.0318	0.0179942	1.17688	14.8052	1.48695	16.3111	174.92	2000	0.295736	0.99513
1-263	0.620201	0.706222	0.764542	10.9641	0.0263595	1.21531	11.2494	1.70309	13.6808	76.8179	2000	0.195982	0.996256
1-264	0.435288	0.501856	0.778702	13.0833	0.0398689	1.10609	13.5267	2.12938	20.6422	146.778	2000	0.270904	0.995013
1-265	0.545391	0.597623	0.7841	15.9589	0.0154027	1.24475	15.9045	1.68486	20.173	282.355	2000	0.375736	0.993151
1-266	0.663483	0.660945	0.780223	11.3754	0.0379455	1.14131	11.6447	1.97344	16.3284	62.6746	2000	0.177023	0.997177
1-267	0.64038	0.89818	0.767846	12.348	0.0569186	1.02827	12.7072	2.31016	20.3066	54.0534	2000	0.164398	0.997963
1-268	0.507594	0.591867	0.790802	13.1151	0.0232506	1.21863	13.2307	1.87077	17.6362	105.511	2000	0.229686	0.996357
1-269	0.22112	0.403251	0.763397	12.6163	0.0166499	1.19173	12.5846	1.2733	11.3572	93.228	2000	0.215903	0.996437
1-270	0.640715	0.853818	0.759126	10.2872	0.0369199	1.15116	10.4343	1.78883	13.4025	56.5132	2000	0.168097	0.996791
1-271	0.358396	0.551152	0.778889	14.8524	0.0212231	1.1765	14.7401	1.6572	18.4631	191.846	2000	0.309715	0.994674
1-272	0.597156	0.376636	0.79335	16.7663	0.0182653	1.22716	16.47	1.94168	24.132	252.444	2000	0.355277	0.994356
1-273	0.589292	0.491815	0.779558	14.0019	0.0274413	1.22903	14.1834	2.3121	23.9264	112.757	2000	0.237442	0.99657
1-274	0.611543	0.676216	0.763875	13.6005	0.0392012	1.13365	13.9738	2.34111	23.7763	123.824	2000	0.248821	0.996068
1-275	0.605568	0.538224	0.789887	12.1261	0.0225149	1.20319	12.0369	1.55963	14.0376	107.626	2000	0.231976	0.995506
1-276	0.563855	0.457495	0.807795	13.2055	0.0161736	1.22199	13.1704	1.38424	13.2825	79.0976	2000	0.198869	0.99724
1-277	0.743101	0.593288	0.792702	15.8622	0.0158351	1.27739	15.6508	1.92172	22.4198	247.59	2000	0.351845	0.993919
1-278	1.08287	0.827654	0.800094	13.3776	0.0437534	1.11666	13.6786	2.49359	24.1524	99.6806	2000	0.223249	0.996712
1-279	0.428575	0.53565	0.762995	15.7899	0.0232316	1.21863	15.8219	2.18508	25.5964	174.17	2000	0.295102	0.995785
1-280	0.535421	0.333056	0.787441	11.3481	0.0391671	1.15062	11.7074	2.1305	17.3178	90.355	2000	0.21255	0.996044
1-281	0.64884	0.535214	0.802417	11.6634	0.0221168	1.22149	11.8214	1.59725	13.4811	68.2507	2000	0.184731	0.996998
1-282	0.683723	0.5733	0.777813	10.0326	0.0406143	1.13877	10.1653	1.89287	13.4105	47.5451	2000	0.154183	0.997162
1-283	0.448918	0.468691	0.777966	12.1066	0.0241886	1.16517	11.9953	1.5026	13.2241	61.1851	2000	0.174907	0.99739
1-284	1.04061	1.10567	0.771043	11.5024	0.0293617	1.1727	11.6639	1.70443	14.7239	130.183	2000	0.25513	0.994155
1-285	0.884988	0.773483	0.784026	13.2825	0.0215638	1.23372	13.4584	1.83786	17.7636	75.8216	2000	0.194707	0.997456
1-286	0.843609	0.731029	0.785518	12.3863	0.0241362	1.19087	12.5514	1.74209	14.9606	62.2921	2000	0.176482	0.997584
1-287	0.874731	0.813589	0.78029	12.4411	0.0453846	1.0737	12.8866	2.11823	18.9456	56.3112	2000	0.167796	0.997898
1-288	0.779538	0.724494	0.794909	11.9025	0.0449709	1.05714	12.3042	1.88533	16.3831	91.2534	2000	0.213604	0.996313
1-289	0.580171	0.448963	0.790729	11.3155	0.0266541	1.19332	11.3929	1.67621	13.7288	56.8764	2000	0.168636	0.997318
1-290	0.445406	0.39012	0.785951	11.4728	0.038487	1.13358	11.6714	1.96317	16.4724	59.8646	2000	0.17301	0.997306
1-291	0.740877	0.72691	0.777764	12.4091	0.0257897	1.14604	12.5991	1.54568	13.9757	88.4047	2000	0.210244	0.996574
1-292	0.61232	0.476869	0.780011	11.8566	0.0524971	0.996573	11.9956	1.82004	15.7788	83.4344	2000	0.204248	0.99645
1-293	0.652219	1.05346	0.769917	11.1342	0.0528681	1.02642	11.4363	1.9092	15.3735	85.519	2000	0.206784	0.996015
1-294	0.511709	0.716266	0.775829	12.5455	0.0277505	1.20813	12.7871	2.00861	18.4138	132.736	2000	0.25762	0.995097
1-295	0.502988	0.670536	0.771525	13.2803	0.0183626	1.18288	13.196	1.38242	13.2791	146.202	2000	0.270372	0.994943
1-296	0.313283	0.412788	0.780228	10.5277	0.0211717	1.17179	10.4113	1.23702	9.06163	53.8292	2000	0.164057	0.996981
1-297	0.596978	0.500324	0.778833	14.5499	0.0374636	1.14054	14.8704	2.45197	26.4141	111.491	2000	0.236105	0.996938
1-298	1.07012	0.721628	0.792031	13.6559	0.0203449	1.22057	13.6858	1.74035	17.2411	107.512	2000	0.231853	0.996488
1-299	0.733999	0.917692	0.759335	11.2291	0.0630285	0.958167	11.3926	1.91048	15.1451	93.6151	2000	0.21635	0.995576
1-300	0.726709	0.604374	0.78428	11.9358	0.0282156	1.19978	12.2161	1.87946	16.5016	92.5623	2000	0.21513	0.996184
1-301	0.557874	0.528993	0.782722	11.5837	0.0299099	1.19484	12.0041	1.89686	16.0427	77.9828	2000	0.197462	0.996652
1-302	0.84218	0.622007	0.799231	11.2327	0.0301792	1.15479	11.5425	1.63326	13.5342	89.4692	2000	0.211506	0.995832
1-303	0.557828	0.919622	0.761389	11.3863	0.057111	0.941283	11.0898	1.68231	13.2874	114.115	2000	0.238867	0.994394
1-304	0.661883	0.499414	0.797352	13.9568	0.0400039	1.1311	14.4489	2.46829	25.1695	101.417	2000	0.225186	0.997006
1-305	0.627833	0.716574	0.779552	13.5923	0.0213451	1.26633	13.946	2.02497	20.4706	137.686	2000	0.262379	0.995601
1-306	0.83721	0.730142	0.789213	13.4184	0.0321103	1.19486	13.6883	2.34622	22.9759	155.339	2000	0.278692	0.99492
1-307	0.569585	0.437464	0.789826	13.6086	0.040684	1.10331	13.8772	2.24314	22.3353	80.7925	2000	0.200988	0.997412
1-308	0.644159	0.507572	0.786792	10.6999	0.0275853	1.19596	10.92	1.6508	12.7333	44.4682	2000	0.149111	0.997693
1-309	0.613274	0.691345	0.762078	9.59695	0.0211982	1.22588	9.92655	1.28601	8.97273	51.5283	2000	0.160512	0.996788
1-310	0.294924	0.496299	0.773844	13.8243	0.0206673	1.18868	13.5672	1.60251	16.2233	153.446	2000	0.276989	0.994952
1-311	0.802532	0.899376	0.769361	12.5853	0.0436776	1.10174	13.1682	2.19255	20.4279	101.105	2000	0.224839	0.996313
1-312	0.525713	0.526529	0.787431	14.0238	0.014333	1.29478	14.1441	1.68604	16.9641	103.582	2000	0.227577	0.996822
1-313	0.849824	0.598203	0.797443	13.8033	0.0120267	1.26556	13.7588	1.31434	13.0354	139.144	2000	0.263765	0.995521
1-314	0.474617	0.711182	0.77339	15.1841	0.0414452	1.08891	15.708	2.47228	27.4044	154.092	2000	0.277572	0.996231
1-315	0.673856	0.508131	0.798025	11.3157	0.0381642	1.11381	11.493	1.88782	14.957	81.9291	2000	0.202397	0.996251
1-316	0.428873	0.352322	0.795091	12.1994	0.031344	1.14202	12.2037	1.80413	15.7936	94.6714	2000	0.217568	0.996153
1-317	0.625818	0.547144	0.799492	8.89818	0.0414228	1.08133	9.12902	1.44288	9.10611	38.4868	2000	0.138721	0.99712
1-318	0.872894	0.715041	0.805951	11.9153	0.023218	1.19813	12.0733	1.57524	13.7107	75.2637	2000	0.193989	0.996865
1-319	0.674146	0.451061	0.814004	9.74596	0.0443745	1.09465	10.0406	1.69267	12.1151	70.1842	2000	0.187329	0.995655
1-320	0.489225	0.406647	0.795961	9.16487	0.0497393	1.03567	9.40494	1.5387	10.0175	44.1804	2000	0.148628	0.996898
1-321	0.412165	0.732279	0.769852	12.4556	0.0177292	1.21054	12.6026	1.39035	12.4628	97.4871	2000	0.220779	0.996226
1-322	0.857657	0.967293	0.772143	13.5105	0.0427529	1.08704	13.6851	2.21104	22.0446	92.1175	2000	0.214613	0.996955
1-323	0.517194	0.546943	0.789031	12.336	0.0200772	1.19749	12.321	1.45301	12.9069	87.2127	2000	0.208821	0.996508
1-324	0.48868	0.398114	0.796104	13.838	0.0160578	1.23853	13.7817	1.49835	15.3784	161.024	2000	0.283747	0.994827
1-325	0.622688	0.472922	0.778112	13.6179	0.0173545	1.23858	13.6469	1.57974	15.8108	129.24	2000	0.254205	0.995769
1-326	0.611652	0.568814	0.787291	12.5475	0.0303097	1.15649	12.7247	1.86171	16.9986	98.2519	2000	0.221644	0.996253
1-327	0.583892	0.619601	0.772468	12.5273	0.0368496	1.15324	12.9734	2.17869	20.0192	71.0299	2000	0.188454	0.997379
1-328	0.607047	0.611787	0.784994	10.7992	0.0205789	1.15005	10.6506	1.11348	8.69808	86.0024	2000	0.207367	0.995374
1-329	0.629933	0.866471	0.760357	10.857	0.0474535	1.07886	11.0763	1.97267	15.3665	68.3268	2000	0.184833	0.996534
1-330	0.46418	0.463495	0.782933	13.3056	0.0173072	1.22537	13.2728	1.46531	14.4544	136.146	2000	0.260908	0.995242
1-331	0.344849	0.416859	0.7884	14.6487	0.0148045	1.19295	14.3056	1.28119	13.8259	196.815	2000	0.313699	0.994177
1-332	0.616629	0.54846	0.787914	14.0654	0.0179728	1.27342	14.2958	1.88592	19.2665	91.4748	2000	0.213863	0.997225
1-333	0.543489	0.484729	0.798417	12.1108	0.0221856	1.2322	12.1791	1.75743	15.1364	104.865	2000	0.228981	0.995655
1-334	0.741325	0.868356	0.778885	13.4878	0.0134961	1.20878	13.473	1.17555	11.526	187.262	2000	0.305992	0.993682
1-335	0.559877	0.619585	0.803349	10.5595	0.027559	1.23872	10.2389	1.7913	14.0057	86.3078	2000	0.207735	0.994974
2-001	0.748342	0.957524	0.779452	22.5163	0.011753	1.18729	22.1226	1.60778	26.1884	582.063	2000	0.539473	0.992808
2-002	0.613843	0.753664	0.789966	18.0341	0.03116	0.993743	17.6767	1.62203	20.953	290.039	2000	0.380815	0.994366
2-003	0.462943	0.613624	0.771048	10.5096	0.0624924	0.916091	10.7059	1.58852	11.2779	49.5796	2000	0.157448	0.997342
2-004	1.20941	1.29541	0.789622	10.2018	0.0542398	0.952331	10.5849	1.45322	10.2972	67.4587	2000	0.183656	0.996305
2-005	1.12957	0.8872	0.800624	13.1234	0.0396397	1.0009	13.1388	1.53466	14.5869	129.344	2000	0.254306	0.995402
2-006	0.384691	0.457314	0.777356	17.7905	0.0400425	0.95886	17.0846	1.86191	22.8698	182.574	2000	0.302138	0.996239
2-007	0.935946	0.845035	0.784886	15.0497	0.0442859	0.926679	15.0088	1.55647	16.2764	151.92	2000	0.275609	0.995953
2-008	0.927838	0.490016	0.790915	19.7604	0.034536	1.02002	19.6425	2.18222	30.6311	283.449	2000	0.376463	0.995482
2-009	0.800265	0.8189	0.77352	18.754	0.0319459	0.997662	18.671	1.77672	23.4714	287.673	2000	0.379258	0.994983
2-010	0.687438	0.662262	0.786174	20.9135	0.0159559	1.12026	21.6603	1.55609	23.7497	503.253	2000	0.501624	0.993472
2-011	1.09686	0.857914	0.791255	19.1903	0.019593	1.14617	19.044	1.85926	26.1058	371.271	2000	0.430854	0.993744
2-012	0.630581	0.468877	0.789151	26.4384	0.0109657	1.17696	26.8634	1.6991	32.618	530.407	2000	0.514979	0.995565
2-013	0.822757	0.87932	0.791434	17.1788	0.0282067	1.04454	17.6127	1.71927	20.4297	156.116	2000	0.279389	0.996972
2-014	0.637144	0.777656	0.776176	19.3417	0.0155334	1.1496	19.8883	1.55698	21.7763	504.025	2000	0.502008	0.992297
2-015	0.772089	0.578083	0.787582	15.149	0.051427	0.871069	14.4105	1.57099	15.5564	92.9353	2000	0.215564	0.997244
2-016	1.1404	0.79779	0.787876	18.3912	0.0334058	0.982761	18.0363	1.67813	22.4094	256.216	2000	0.357922	0.995172
2-017	0.666317	0.719458	0.790323	12.3244	0.0609028	0.887489	11.7401	1.72954	13.5039	71.5474	2000	0.189139	0.996837
2-018	0.963312	1.03091	0.785154	27.5364	0.010322	1.20473	27.8031	1.86627	37.2592	704.893	2000	0.593672	0.994471
2-019	1.2443	1.05958	0.797095	14.6278	0.0384171	0.993337	14.4404	1.69478	17.1026	173.18	2000	0.294262	0.994974
2-020	0.792525	0.602547	0.787773	14.3285	0.0410548	0.968424	14.6201	1.61235	15.7914	110.448	2000	0.234997	0.996864
2-021	0.564969	0.739323	0.769545	8.88244	0.0556908	0.974503	8.62189	1.46579	8.66363	50.4535	2000	0.158829	0.995851
2-022	1.34851	0.826693	0.800968	18.2428	0.0516537	0.888676	18.1929	2.11895	24.8881	464.791	2000	0.482074	0.991534
2-023	1.01729	0.742763	0.806971	9.59866	0.0642279	0.913331	9.03952	1.51634	9.51851	41.1307	2000	0.143406	0.996912
2-024	0.274669	0.469678	0.787056	14.9166	0.0548685	0.855292	14.2814	1.55269	15.2787	101.576	2000	0.225362	0.997009
2-025	0.876808	0.536908	0.779683	16.548	0.0473835	0.909752	17.0964	1.82151	19.9224	146.149	2000	0.270323	0.996936
2-026	0.69052	0.863947	0.768791	15.7043	0.0425617	0.969034	14.487	1.83261	19.7337	174.885	2000	0.295707	0.994995
2-027	0.499545	0.579196	0.783509	22.7793	0.0178123	1.11999	22.717	1.87477	30.4975	243.19	2000	0.348705	0.997151
2-028	0.757041	0.892792	0.77885	19.0689	0.0239009	1.04564	19.8604	1.59196	21.9129	342.956	2000	0.414099	0.994705
2-029	0.7822	0.812171	0.79265	20.2793	0.014726	1.12618	21.0086	1.43417	21.1703	462.911	2000	0.481098	0.993661
2-030	0.905225	0.809654	0.788042	19.8401	0.0145464	1.12362	19.6126	1.35436	19.7162	455.791	2000	0.477384	0.992876
2-031	0.595551	0.492308	0.796996	18.7761	0.0137475	1.14229	19.0786	1.32296	17.7973	502.201	2000	0.501099	0.991685
2-032	0.919152	0.860963	0.778183	18.6702	0.0168659	1.07857	19.1883	1.27926	17.1265	386.341	2000	0.439512	0.993542
2-033	1.39382	1.2192	0.780112	18.0587	0.0278031	1.05959	18.9614	1.85071	23.671	232.724	2000	0.341118	0.996084
2-034	0.568609	0.722102	0.782177	19.3599	0.0193281	1.11895	20.0058	1.72568	23.769	327.084	2000	0.404403	0.995027
2-035	0.337595	0.332925	0.786585	24.9538	0.0145262	1.15356	25.2229	1.92987	34.3283	507.343	2000	0.503658	0.995132
2-036	0.4415	0.385216	0.795114	21.4923	0.0152784	1.14857	21.1727	1.73106	26.2063	682.828	2000	0.584306	0.99078
2-037	0.582153	0.864688	0.779551	17.3821	0.0244708	1.05912	17.256	1.53389	19.3773	239.289	2000	0.345897	0.995126
2-038	0.946069	0.83028	0.785582	14.1117	0.0364368	1.03664	14.2309	1.76342	17.4425	123.69	2000	0.248686	0.996294
2-039	0.574329	0.844332	0.776229	19.9032	0.0312786	0.990482	19.1577	1.89168	25.2513	339.893	2000	0.412245	0.994304
2-040	0.687013	0.632339	0.776098	21.5155	0.0124735	1.18945	21.9957	1.63982	25.3006	496.672	2000	0.498333	0.993756
2-041	1.01557	0.489723	0.802024	17.8006	0.0363268	0.965073	17.8912	1.7555	21.4616	206.485	2000	0.321314	0.996076
2-042	0.569378	0.359019	0.806844	10.372	0.0661743	0.851837	9.97142	1.43027	9.26342	51.5738	2000	0.160583	0.996763
2-043	0.525632	0.562818	0.779996	9.99548	0.0489185	0.976325	9.54302	1.38754	9.6108	71.1346	2000	0.188593	0.995311
2-044	0.488167	0.654382	0.774734	13.1035	0.0558796	0.855705	12.5691	1.38781	12.2861	92.8652	2000	0.215482	0.996369
2-045	0.578987	0.740083	0.789443	24.2016	0.0161766	1.12324	24.0728	1.81266	31.7338	521.036	2000	0.510409	0.994549
2-046	0.413121	0.597637	0.780536	20.3608	0.0216972	1.11636	20.6968	1.94716	28.9261	306.756	2000	0.391635	0.995664
2-047	0.789759	0.698777	0.795114	17.3079	0.046721	0.92807	17.0684	1.90617	23.0566	173.032	2000	0.294136	0.996396
2-048	0.728301	0.778314	0.784966	11.1696	0.0691642	0.867372	11.1146	1.57804	11.9932	45.907	2000	0.151504	0.997731
2-049	0.592175	0.47905	0.800717	9.08667	0.0504402	0.931163	9.22925	1.09398	7.06935	51.5578	2000	0.160558	0.996327
2-050	0.873039	0.493659	0.815414	14.3937	0.0496262	0.923085	14.7601	1.65758	16.796	134.525	2000	0.25935	0.996168
2-051	0.721405	0.766449	0.783555	15.5409	0.0391977	0.979583	16.2689	1.7127	18.7482	175.213	2000	0.295984	0.995897
2-052	0.570172	0.755349	0.790731	15.3609	0.0407708	0.939511	15.8154	1.53065	16.315	147.213	2000	0.271305	0.996394
2-053	0.659693	0.43175	0.80523	12.436	0.0290007	1.13337	12.5885	1.6792	14.975	209.8	2000	0.323882	0.991886
2-054	0.67567	0.753809	0.792663	21.6595	0.0224125	1.05713	22.6908	1.77655	27.4839	548.536	2000	0.523706	0.993524
2-055	0.768104	0.578019	0.784034	11.4657	0.0540993	0.921437	11.6385	1.4974	11.7643	102.961	2000	0.226893	0.995334
2-056	1.08557	0.882037	0.796795	16.8891	0.0394368	0.945565	17.3187	1.68325	19.6421	230.239	2000	0.339292	0.995293
2-057	0.643661	0.917642	0.774893	12.1256	0.0516054	0.897761	11.782	1.37941	11.4319	123.46	2000	0.248455	0.994685
2-058	0.507858	0.357028	0.792891	19.7149	0.0427665	0.91822	20.5017	1.91365	25.8116	186.378	2000	0.305269	0.997314
2-059	0.442729	0.625412	0.775304	20.9297	0.0413222	0.917344	21.2619	1.93529	28.2157	235.487	2000	0.343138	0.996833
2-060	0.798235	1.02295	0.767848	14.259	0.048577	0.932162	14.3293	1.66391	16.6303	98.8731	2000	0.222343	0.997023
2-061	0.551219	0.74565	0.767726	23.1353	0.012323	1.13206	23.6525	1.4215	23.6393	526.207	2000	0.512936	0.994278
2-062	0.976324	0.678929	0.789986	13.9949	0.0381231	0.980757	13.8357	1.45742	14.812	174.563	2000	0.295434	0.994459
2-063	0.64672	0.510938	0.788436	20.583	0.0201743	1.08703	21.1628	1.66063	24.9387	313.147	2000	0.395694	0.99575
2-064	0.685734	0.742239	0.780905	18.9471	0.0186493	1.0835	19.5118	1.39758	19.501	337.666	2000	0.410893	0.994618
2-065	0.458526	0.309516	0.784786	20.2638	0.00946811	1.17721	20.296	1.1315	16.9022	596.371	2000	0.546064	0.991272
2-066	1.00939	0.715209	0.806535	16.6342	0.0421986	0.940452	17.1372	1.70965	19.7863	289.095	2000	0.380194	0.993984
2-067	0.598518	0.758288	0.768245	19.6091	0.0170657	1.10914	20.1958	1.45364	21.2662	380.007	2000	0.435894	0.994305
2-068	0.389558	0.397438	0.782836	21.4999	0.0119141	1.1794	21.1957	1.55323	23.4258	454.514	2000	0.476715	0.993886
2-069	0.74568	0.580767	0.781902	18.2643	0.0264865	1.06139	18.6853	1.81052	23.1698	227.422	2000	0.337211	0.996068
2-070	0.632306	0.685625	0.788856	20.6511	0.0310016	0.952494	20.5318	1.62415	22.9996	441.105	2000	0.46963	0.993656
2-071	0.590802	0.740195	0.790551	22.6717	0.011803	1.14962	22.6123	1.43967	23.4376	656.408	2000	0.572891	0.992282
2-072	0.594109	0.584387	0.790441	19.6381	0.0247644	1.08907	19.8441	1.95825	27.6474	278.883	2000	0.373418	0.99573
2-073	0.604194	0.653008	0.775326	17.6558	0.0144272	1.14899	17.7724	1.33203	16.8164	225.574	2000	0.335838	0.99573
2-074	0.470526	0.486958	0.758029	23.2487	0.0128824	1.1592	23.1729	1.62978	27.1139	734.697	2000	0.606093	0.99176
2-075	0.811539	0.672248	0.790734	22.3985	0.022499	1.07982	23.2436	2.0282	31.8623	414.614	2000	0.45531	0.995348
2-076	0.523742	0.644638	0.77928	18.6138	0.00938163	1.21758	19.084	1.27594	16.4568	385.461	2000	0.439011	0.993586
2-077	0.509751	0.505883	0.789728	21.5492	0.0163803	1.1527	22.6577	1.89705	28.222	506.996	2000	0.503486	0.993938
2-078	0.703692	0.8195	0.78047	19.7641	0.0146461	1.13178	20.6099	1.43237	20.4578	543.039	2000	0.521075	0.992204
2-079	1.18882	0.77788	0.799871	17.0946	0.0424443	0.921569	17.3412	1.64473	19.7077	146.285	2000	0.270449	0.99701
2-080	0.479035	0.405739	0.789447	19.8055	0.0210834	1.10063	20.5051	1.76613	25.0876	303.895	2000	0.389805	0.995611
2-081	0.547211	0.463959	0.799203	15.4126	0.0266441	1.07227	14.9165	1.57366	17.2402	206.46	2000	0.321294	0.994344
2-082	0.594964	0.559677	0.784881	20.2476	0.0334302	0.984846	20.6754	1.94	27.0906	235.446	2000	0.343108	0.996676
2-083	0.719489	0.461578	0.781089	18.4807	0.0233761	1.07987	19.2685	1.74616	22.4115	258.666	2000	0.359629	0.995769
2-084	0.524303	0.647134	0.763569	12.246	0.0490048	0.925365	12.0864	1.4521	12.0439	133.446	2000	0.258308	0.994443
2-085	0.486919	0.563969	0.768182	15.3906	0.0446787	0.913053	15.2504	1.55026	16.2733	162.534	2000	0.285074	0.995768
2-086	0.732464	0.901545	0.783415	24.9827	0.0118513	1.17369	24.9418	1.71333	30.9622	763.756	2000	0.617963	0.992609
2-087	0.952495	0.948839	0.779417	17.1172	0.0459369	0.935844	16.6591	1.94196	22.616	171.415	2000	0.292759	0.996264
2-088	0.752609	1.04395	0.759605	12.0457	0.0590009	0.911995	11.9135	1.68219	13.6463	58.824	2000	0.171499	0.997496
2-089	0.645232	0.792279	0.771606	17.732	0.0127721	1.18772	18.3295	1.44827	17.472	335.626	2000	0.40965	0.993933
2-090	0.998008	0.804484	0.804871	8.60727	0.0855293	0.781487	8.47597	1.23153	6.65925	21.1759	2000	0.102898	0.998183
2-091	0.473857	0.524862	0.792329	12.4391	0.0301367	0.967331	12.3006	1.02754	8.58341	100.518	2000	0.224186	0.995997
2-092	0.457653	0.451692	0.765448	10.3142	0.0523995	0.937275	10.1152	1.37246	9.56665	46.8526	2000	0.153056	0.997219
2-093	1.31053	0.935295	0.811004	15.6924	0.0403947	0.915786	14.9789	1.43459	15.3532	175.057	2000	0.295852	0.995266
2-094	0.583575	0.970423	0.757303	12.1189	0.0643253	0.820684	12.0616	1.39684	10.8167	73.8046	2000	0.1921	0.996938
2-095	0.602076	0.48615	0.789184	9.11499	0.0593657	0.872979	9.04896	1.11455	6.84132	41.8715	2000	0.144692	0.996887
2-096	0.733676	0.948883	0.754541	13.175	0.0576891	0.908464	13.1482	1.78314	15.9211	186.727	2000	0.305555	0.9934
2-097	1.00102	0.822099	0.793758	16.1481	0.0571148	0.891811	16.3137	2.05138	21.8131	113.217	2000	0.237925	0.997431
2-098	0.350824	0.563127	0.75761	10.1479	0.0785475	0.827824	10.1082	1.5488	9.99874	43.937	2000	0.148218	0.997364
2-099	0.861185	0.84088	0.802187	16.9102	0.038155	1.01267	17.2883	2.05866	23.8096	334.899	2000	0.409206	0.993145
2-100	0.500314	0.87135	0.765161	18.2385	0.0418741	1.00743	18.1369	2.31871	30.4268	245.36	2000	0.350257	0.995493
2-101	0.586699	0.862049	0.771491	20.0523	0.0154112	1.17086	19.9697	1.67124	25.1097	504.666	2000	0.502328	0.992384
2-102	0.69515	0.542148	0.788895	15.0465	0.0386164	1.01918	15.0626	1.88498	19.8892	196.531	2000	0.313473	0.994706
2-103	0.608452	0.444295	0.792221	10.1881	0.0778703	0.858328	10.6061	1.65602	11.1557	61.1593	2000	0.17487	0.99665
2-104	0.488923	0.750616	0.776075	21.1611	0.0247429	1.06512	20.4274	1.9474	29.4156	300.648	2000	0.387716	0.995676
2-105	0.566332	0.839639	0.775979	23.8933	0.0135399	1.17495	23.9065	1.80875	32.1159	604.538	2000	0.54979	0.993594
2-106	0.927303	0.905871	0.774151	24.6492	0.00660191	1.26835	24.6605	1.46205	25.8744	809.144	2000	0.63606	0.992018
2-107	0.592551	0.496581	0.795486	12.3335	0.0567653	0.926399	12.0972	1.79059	14.371	63.2579	2000	0.177845	0.997361
2-108	0.692551	1.22008	0.775122	25.2749	0.0148941	1.19067	25.4593	2.22056	41.3079	521.912	2000	0.510839	0.995157
2-109	0.298902	0.562675	0.76169	24.8133	0.0160792	1.09245	24.1738	1.70206	29.8863	665.547	2000	0.576865	0.993183
2-110	0.599142	0.970198	0.779244	18.6545	0.0364403	0.996005	18.8141	1.99761	26.4028	317.643	2000	0.398524	0.994415
2-111	0.555964	0.515364	0.785039	14.5356	0.0540016	0.954064	14.7131	2.10657	20.9105	97.5125	2000	0.220808	0.997237
2-112	0.870411	0.543817	0.800712	14.5799	0.0338027	1.07871	14.8048	1.93098	19.8492	98.2558	2000	0.221648	0.997267
2-113	0.532896	0.431093	0.78762	23.151	0.0126032	1.15977	23.3311	1.56665	26.664	551.947	2000	0.525332	0.993928
2-114	0.86038	0.698222	0.787338	20.564	0.0288418	1.03232	21.0295	1.94977	28.9088	283.357	2000	0.376402	0.996125
2-115	0.895455	0.697309	0.787453	22.7671	0.0253996	1.08961	22.4063	2.29989	38.1628	340.463	2000	0.412591	0.995899
2-116	0.740126	0.932863	0.786287	28.6433	0.00829737	1.23379	28.4972	1.777	36.943	681.405	2000	0.583697	0.994946
2-117	0.582485	0.677186	0.783972	18.0786	0.0157022	1.20147	18.7389	1.72589	22.8103	423.495	2000	0.46016	0.992692
2-118	0.560096	0.532538	0.7865	13.4367	0.0160952	1.10248	13.8714	0.948168	9.32633	201.919	2000	0.317741	0.993579
2-119	0.954449	0.892776	0.769272	12.143	0.0330145	1.0048	12.5573	1.21075	10.5272	112.397	2000	0.237062	0.995589
2-120	0.512597	0.662856	0.775858	26.5866	0.00892348	1.1722	26.2522	1.41918	27.0887	642.856	2000	0.566946	0.994354
2-121	0.351166	0.593949	0.773451	25.2168	0.00878624	1.17788	24.7985	1.33757	24.7677	762.563	2000	0.61748	0.992486
2-122	0.773959	0.595298	0.783073	16.5018	0.0490558	0.900486	16.0924	1.75265	19.7466	130.645	2000	0.255582	0.996981
2-123	0.712126	0.93138	0.786878	10.0867	0.0726439	0.819565	9.96504	1.33132	8.67316	32.5956	2000	0.127663	0.997991
2-124	0.29259	0.580761	0.791512	22.8304	0.0167279	1.13746	23.0756	1.80918	30.8923	695.664	2000	0.589773	0.992045
2-125	0.391582	0.391512	0.791354	24.4948	0.00861682	1.25649	25.0427	1.65136	30.3349	615.378	2000	0.554697	0.994075
2-126	0.504864	0.540606	0.778252	14.8459	0.0659154	0.870679	14.7643	2.03589	20.18	74.9394	2000	0.193571	0.997882
2-127	0.722737	0.541719	0.782229	14.0628	0.0675746	0.865371	14.4469	1.95671	18.4128	137.344	2000	0.262053	0.99592
2-128	0.684846	0.501164	0.766843	27.3887	0.00554787	1.2744	27.0369	1.40921	28.4064	1239.91	2000	0.787373	0.989728
2-129	0.566529	0.627994	0.778378	26.649	0.0112784	1.17539	26.5068	1.74329	33.9881	829.955	2000	0.644188	0.992888
2-130	0.561762	0.893831	0.771028	23.7221	0.0150743	1.2127	24.2461	2.28857	39.4319	392.015	2000	0.442727	0.995943
2-131	0.90068	0.657436	0.793011	23.0245	0.0157821	1.16058	23.2888	1.89206	32.3215	584.505	2000	0.540604	0.993524
2-132	0.645413	1.02424	0.778514	21.3703	0.0245899	1.06976	22.2031	1.98109	30.2488	281.628	2000	0.375252	0.996543
2-133	0.85372	1.36707	0.769107	20.4726	0.0334917	0.979168	21.479	1.9273	27.7021	439.547	2000	0.4688	0.994129
2-134	0.334772	0.738749	0.74849	11.5728	0.0507608	0.896015	11.5631	1.26201	9.97057	72.79	2000	0.190775	0.996708
2-135	0.295428	0.296022	0.776379	11.7942	0.0528555	0.895833	11.62	1.34151	10.7895	62.7092	2000	0.177072	0.997175
2-136	1.48591	1.22388	0.798938	20.9868	0.0115097	1.14524	21.6396	1.28088	20.35	708.594	2000	0.595229	0.990595
2-137	0.86512	0.712872	0.780916	16.3286	0.040248	0.972115	16.1019	1.78538	20.5494	180.429	2000	0.300357	0.995718
2-138	0.691458	0.800502	0.78547	15.7037	0.0464541	0.940017	15.8651	1.87404	19.5991	119.411	2000	0.244347	0.997113
2-139	0.444102	0.415143	0.788948	13.0607	0.0614152	0.870386	13.1949	1.66276	14.3339	81.9205	2000	0.202386	0.99715
2-140	0.434294	0.487921	0.785496	6.71101	0.0782992	0.84034	6.66933	1.05972	4.56195	15.6639	2000	0.0884982	0.99786
2-141	0.399385	0.721421	0.758386	7.74176	0.09261	0.764165	7.61479	1.27074	5.67073	26.6308	2000	0.115392	0.997134
2-142	0.562606	0.73233	0.78156	16.8701	0.0347141	1.00961	17.2925	1.79664	21.3938	132.412	2000	0.257305	0.997334
2-143	0.368038	0.444552	0.78445	14.2307	0.0265632	1.05007	14.201	1.35678	13.5408	126.657	2000	0.251651	0.996216
2-144	0.57434	0.812773	0.785576	19.4173	0.0300884	1.05733	20.1487	2.09856	29.3613	289.722	2000	0.380606	0.995657
2-145	0.692645	0.770224	0.792494	11.2834	0.0592642	0.903968	11.058	1.56984	11.6919	43.1196	2000	0.146833	0.997833
2-146	0.727423	0.679588	0.781144	22.888	0.0162564	1.15752	22.504	1.93172	32.3454	498.426	2000	0.499212	0.99405
2-147	0.653264	0.739677	0.785989	17.6043	0.0389663	0.966034	17.7574	1.82976	22.4557	140.67	2000	0.265207	0.997309
2-148	0.26048	0.429766	0.784165	15.484	0.0580273	0.881097	15.8436	1.90139	19.6436	97.3437	2000	0.220617	0.997644
2-149	0.512798	0.337899	0.795658	21.0544	0.0192109	1.11689	21.6865	1.80731	27.6615	462.107	2000	0.48068	0.994102
2-150	0.687601	0.757686	0.770158	23.7196	0.0104323	1.19019	23.787	1.53674	26.6066	598.831	2000	0.547189	0.993647
2-151	1.36263	0.943203	0.793415	18.8688	0.0296039	1.05609	19.0469	2.06167	27.1648	209.741	2000	0.323837	0.996516
2-152	1.03388	0.739636	0.811249	11.4999	0.0727429	0.793673	11.2985	1.40991	10.1891	60.1922	2000	0.173482	0.99713
2-153	0.694977	0.659716	0.782892	10.3329	0.0751464	0.830966	10.046	1.46722	9.87924	28.3067	2000	0.118968	0.998292
2-154	0.820691	0.938919	0.779144	15.8726	0.02969	1.04533	15.8178	1.65593	18.4587	130.802	2000	0.255736	0.996805
2-155	0.738853	0.611674	0.794602	22.4314	0.0149801	1.11737	22.667	1.60041	25.1726	478.026	2000	0.488889	0.994364
2-156	0.557446	0.728123	0.762377	12.5678	0.0723854	0.834702	12.1974	1.7442	14.101	64.3373	2000	0.179356	0.997408
2-157	0.361139	0.431524	0.779475	20.2261	0.0187087	1.12749	20.1305	1.78722	25.7986	247.236	2000	0.351593	0.996344
2-158	0.529123	0.624639	0.796608	18.0403	0.02348	1.11487	17.7065	1.86948	24.2294	261.221	2000	0.361401	0.994986
2-159	0.616477	0.671055	0.782725	25.925	0.0114735	1.16282	25.816	1.6785	31.1812	768.884	2000	0.620034	0.993134
2-160	0.969698	0.658523	0.794562	18.9729	0.0336334	0.983964	19.1798	1.78512	23.8942	279.293	2000	0.373693	0.995414
2-161	0.814747	1.15972	0.764808	20.0706	0.0221739	1.10169	19.9938	1.86086	27.5145	431.108	2000	0.464278	0.993435
2-162	0.398877	0.57507	0.769707	20.1899	0.03483	0.965855	19.9374	1.92325	26.4381	314.8	2000	0.396737	0.995217
2-163	0.337159	0.436673	0.797061	22.0933	0.0137055	1.18904	22.8811	1.88599	28.7746	544.775	2000	0.521908	0.99368
2-164	0.752337	1.16682	0.779494	22.1942	0.0264928	1.05004	23.1472	2.0645	33.3362	392.647	2000	0.443084	0.995508
2-165	0.566284	0.898602	0.771742	22.3914	0.0213127	1.08744	21.9993	1.9416	31.4633	486.772	2000	0.493341	0.993895
2-166	0.636962	0.678752	0.77003	18.3334	0.0397946	0.935464	18.1783	1.75469	22.2356	244.974	2000	0.349981	0.99554
2-167	0.720831	0.499955	0.781387	24.5684	0.0125487	1.18241	25.271	1.81629	32.7583	677.476	2000	0.582012	0.993599
2-168	0.175501	0.427465	0.773673	13.8154	0.0421584	0.998091	14.0066	1.75362	16.9047	117.442	2000	0.242325	0.996304
2-169	0.669086	0.806474	0.775719	20.5715	0.0111499	1.13772	21.0985	1.19022	17.4064	357.411	2000	0.422736	0.995132
2-170	0.620905	0.566406	0.790825	20.1106	0.0337695	1.0234	20.4365	2.22503	31.1902	269.109	2000	0.366816	0.996116
2-171	0.776959	0.553304	0.786436	25.8405	0.0109997	1.21569	26.4528	1.9526	36.0649	555.235	2000	0.526894	0.99524
2-172	0.754205	0.78573	0.778384	25.8646	0.00984916	1.24227	25.9476	1.89485	35.9582	587.157	2000	0.541829	0.994759
2-173	0.496355	0.480424	0.783809	23.3411	0.0148761	1.13209	23.5167	1.65526	28.6981	581.997	2000	0.539443	0.993654
2-174	0.729617	0.464801	0.781283	19.9707	0.0137896	1.13066	20.2084	1.41291	19.2703	382.712	2000	0.437442	0.994322
2-175	0.75062	0.377756	0.805516	18.0669	0.0210091	1.10189	18.8238	1.61942	21.2018	402.765	2000	0.448757	0.993119
2-176	0.860891	0.807577	0.789829	15.5612	0.038052	0.991532	14.9526	1.71309	18.7672	125.177	2000	0.250177	0.99659
2-177	0.808461	0.576337	0.823436	11.2097	0.0715593	0.829897	10.4475	1.47651	10.9097	88.704	2000	0.210599	0.995122
2-178	0.785754	1.15466	0.78412	22.9529	0.0259263	1.05365	23.6091	2.15508	35.3893	378.946	2000	0.435285	0.995848
2-179	0.350978	0.497773	0.776587	14.8022	0.0458926	0.887971	14.3062	1.4365	14.0923	224.671	2000	0.335165	0.993369
2-180	0.678564	0.48331	0.784869	16.2853	0.0406924	0.982934	16.694	1.84509	21.3934	144.539	2000	0.26883	0.9968
2-181	0.323537	0.452467	0.778729	18.6821	0.0216967	1.10574	18.6943	1.80374	23.3845	212.411	2000	0.325892	0.996288
2-182	0.950607	0.909666	0.780103	20.2434	0.0212456	1.10878	20.1827	1.91645	27.5728	420.046	2000	0.458282	0.993854
2-183	0.421591	0.53035	0.781512	11.4282	0.0616474	0.882031	11.5615	1.53653	11.6689	58.8855	2000	0.171589	0.997332
2-184	0.429751	0.357019	0.788805	13.4107	0.012706	1.15665	13.2733	1.0005	8.91198	170.693	2000	0.292142	0.994132
2-185	0.406296	0.473341	0.76804	14.6816	0.0289414	1.06057	14.5982	1.55633	16.3208	211.126	2000	0.324904	0.993974
2-186	0.638554	0.654319	0.777535	16.8177	0.0461847	0.926591	16.461	1.84383	21.2821	114.441	2000	0.239208	0.997427
2-187	0.656472	0.614073	0.792998	13.3034	0.0199215	1.12128	13.8816	1.23039	11.5931	122.843	2000	0.247833	0.9961
2-188	0.336145	0.721912	0.771957	10.3827	0.0575598	0.887521	10.0761	1.29603	8.97809	49.6026	2000	0.157484	0.997009
2-189	0.919873	0.713678	0.799915	18.3481	0.0328444	0.999359	18.0219	1.75602	23.1638	198.971	2000	0.315413	0.996298
2-190	0.513855	0.633731	0.78141	20.1291	0.0170671	1.13854	20.1995	1.69511	24.4975	238.185	2000	0.345098	0.996498
2-191	0.450324	0.385954	0.782356	11.1905	0.0538133	0.912025	10.3963	1.39908	10.4983	45.8722	2000	0.151447	0.9974
2-192	0.95904	0.513267	0.802394	11.0267	0.0775398	0.767728	10.3795	1.34445	8.97846	26.775	2000	0.115704	0.998484
2-193	1.18813	0.959501	0.776676	15.2772	0.0358572	0.985917	15.9358	1.56535	16.8274	164.396	2000	0.286702	0.996015
2-194	1.01509	1.40229	0.76684	12.9647	0.0491848	0.895585	12.0531	1.42424	12.2209	163.098	2000	0.285568	0.993112
2-195	0.966992	0.854805	0.800408	17.7904	0.0155588	1.14305	18.4113	1.40773	17.8461	246.29	2000	0.35092	0.99565
2-196	0.689728	0.73256	0.787224	15.7518	0.0162178	1.06436	15.698	1.05002	10.856	209.528	2000	0.323673	0.994882
2-197	0.58115	0.747175	0.782488	19.2274	0.0285957	1.04241	19.7748	1.89583	25.959	244.818	2000	0.34987	0.996184
2-198	0.57231	0.291092	0.793436	18.3217	0.0472249	0.901679	18.4943	1.88928	23.3215	197.364	2000	0.314137	0.996535
2-199	0.584293	0.75545	0.783552	21.8507	0.0187664	1.17075	22.4593	2.20691	35.0192	410.079	2000	0.452813	0.995087
2-200	0.531596	0.503861	0.798088	20.2227	0.0283674	1.10102	20.1627	2.41145	34.8384	298.546	2000	0.386359	0.995532
2-201	0.496216	0.797305	0.777126	17.1025	0.0532052	0.923951	16.162	2.18813	25.4111	126.213	2000	0.25121	0.997106
2-202	0.651768	0.664566	0.783146	15.5146	0.0486517	0.915254	15.0425	1.74965	18.3688	85.6342	2000	0.206923	0.997712
2-203	0.510452	0.763523	0.764659	9.66722	0.0592709	0.888636	9.53002	1.26818	8.15724	63.6888	2000	0.17845	0.995742
2-204	0.5359	0.658864	0.781252	18.36	0.0222371	1.11839	19.0329	1.8383	24.1373	373.668	2000	0.432243	0.993788
2-205	0.593932	0.413718	0.788042	16.4592	0.0452939	0.931612	16.7035	1.78361	20.275	128.604	2000	0.253579	0.997219
2-206	0.464013	0.443983	0.780556	18.218	0.0235651	1.12564	17.8404	1.97676	25.7244	163.219	2000	0.285674	0.996918
2-207	0.514848	0.584529	0.79454	23.6357	0.0130506	1.17228	23.9658	1.7284	30.0528	668.784	2000	0.578266	0.992957
2-208	0.507254	0.486398	0.786701	10.4999	0.0760303	0.810427	10.4501	1.43138	9.51061	29.4776	2000	0.121403	0.998348
2-209	0.580834	0.682847	0.776756	16.495	0.0416848	1.00919	16.6319	2.17388	24.8586	142.777	2000	0.267186	0.996846
2-210	0.638017	0.614941	0.798323	11.609	0.070486	0.857458	11.3962	1.65811	12.8068	36.313	2000	0.134746	0.998284
2-211	0.604992	0.667204	0.773551	16.5855	0.0495456	0.933232	16.1914	2.06399	22.8987	143.674	2000	0.268024	0.996671
2-212	0.420861	0.780902	0.773273	12.3545	0.05897	0.916824	12.0783	1.76087	14.6756	97.9815	2000	0.221339	0.995915
2-213	0.973975	0.590984	0.811302	11.9023	0.0531735	0.945137	12.0562	1.66578	13.3725	106.667	2000	0.230941	0.995522
2-214	0.824629	0.552155	0.806257	18.4632	0.0466023	0.941136	18.3405	2.14772	27.3658	158.684	2000	0.281677	0.997151
2-215	0.47283	0.630385	0.785162	20.7855	0.0181715	1.16383	20.9989	1.99663	30.2123	332.177	2000	0.407539	0.995456
2-216	0.481244	0.565927	0.796986	14.7275	0.0609495	0.841828	14.8801	1.6891	16.2259	126.692	2000	0.251686	0.996542
2-217	1.16248	0.840095	0.780106	17.1961	0.0417207	0.974035	17.1321	1.99337	24.0394	215.653	2000	0.328369	0.995476
2-218	0.551284	0.681265	0.786412	21.9542	0.0098219	1.20237	21.6488	1.45397	22.4751	464.905	2000	0.482133	0.994048
2-219	0.891297	0.831776	0.797427	9.17501	0.0747508	0.840908	8.7149	1.3498	7.9988	28.6588	2000	0.119705	0.997696
2-220	1.03093	0.917273	0.793553	13.8667	0.0452573	0.93406	14.1526	1.51954	14.6171	100.843	2000	0.224547	0.996923
2-221	0.76079	1.14282	0.776358	17.4812	0.0296395	1.05686	17.4426	1.87286	23.342	222.562	2000	0.333588	0.995605
2-222	0.564831	0.736143	0.776033	20.4124	0.0152214	1.18948	20.6527	1.82225	27.0947	355.898	2000	0.42184	0.994994
2-223	0.308987	0.339914	0.782662	15.6121	0.0190502	1.13793	15.8921	1.48119	16.2256	199.464	2000	0.315804	0.995194
2-224	1.25424	1.14335	0.80659	24.583	0.0113291	1.21655	25.2212	1.94681	33.3915	464.771	2000	0.482064	0.995566
2-225	0.657326	0.882687	0.785815	31.3392	0.00595804	1.29413	31.2933	1.80157	42.0957	1459.16	2000	0.854154	0.991032
2-226	0.642597	0.934104	0.784531	20.4562	0.0233606	1.11068	21.4064	2.08557	30.5654	332.121	2000	0.407505	0.995523
2-227	1.13315	1.2918	0.76251	17.3806	0.0375298	1.00656	16.9439	2.00817	24.5944	221.189	2000	0.332558	0.995315
2-228	0.999983	0.499486	0.800385	14.9541	0.0420632	0.954591	14.5768	1.5977	17.0036	153.571	2000	0.277102	0.995662
2-229	0.8354	1.03698	0.784358	22.8903	0.0126906	1.18819	23.8394	1.7727	29.5954	740.782	2000	0.608598	0.992001
2-230	0.636011	0.912119	0.776214	22.2714	0.0148967	1.17567	23.2385	1.92002	30.3851	482.232	2000	0.491035	0.994535
2-231	0.527044	0.435744	0.787078	19.5575	0.031511	1.03858	19.6697	2.08702	29.0095	267.912	2000	0.366	0.995774
2-232	0.875827	1.06019	0.800729	22.7111	0.0224815	1.13573	23.5576	2.40888	40.0422	847.241	2000	0.650861	0.990711
2-233	0.754868	0.946417	0.743518	9.51092	0.0561092	0.965476	9.64162	1.5021	9.65532	47.9593	2000	0.154854	0.99685
2-234	0.461751	0.584011	0.772883	12.6627	0.065	0.829003	12.7055	1.50826	12.1536	111.235	2000	0.235834	0.995868
2-235	0.904956	0.793041	0.790231	18.3773	0.0352577	1.00333	18.1042	1.96701	25.3174	237.421	2000	0.344544	0.995603
2-236	0.42985	0.582449	0.775628	22.6107	0.0159202	1.15102	23.0355	1.85446	30.2848	545.846	2000	0.52242	0.993753
2-237	0.531259	0.755586	0.773219	20.8118	0.021237	1.11753	21.3149	1.96711	29.6806	265.382	2000	0.364268	0.996445
2-238	0.367796	0.735101	0.768392	19.0565	0.0155716	1.1537	19.6285	1.5182	21.5147	371.812	2000	0.431168	0.994164
2-239	0.880836	0.910223	0.775249	19.035	0.055455	0.855237	19.4865	2.01035	25.183	206.159	2000	0.32106	0.996703
2-240	0.580567	0.498275	0.789208	13.7774	0.0168782	1.17203	14.2669	1.27845	12.7277	143.383	2000	0.267753	0.995756
2-241	0.643251	0.647879	0.778547	21.2744	0.00921015	1.21162	21.4758	1.33592	20.7405	427.322	2000	0.462235	0.994431
2-242	0.741311	1.0117	0.773463	20.0652	0.0197921	1.08401	20.8264	1.54889	23.223	443.698	2000	0.471009	0.993785
2-243	0.603569	0.576769	0.77215	7.36409	0.073355	0.857468	7.40376	1.11716	5.39207	19.6583	2000	0.0991422	0.997813
2-244	0.576682	0.752836	0.79067	15.3634	0.0435577	0.9362	15.8504	1.62331	17.207	174.621	2000	0.295483	0.995757
2-245	0.882973	1.39077	0.761394	21.0711	0.0250675	1.07321	22.2137	2.01293	30.7809	403.98	2000	0.449433	0.994996
2-246	0.944729	1.21527	0.774263	19.4546	0.00902575	1.21663	19.8234	1.21222	17.3276	316.212	2000	0.397625	0.995143
2-247	0.751464	0.732408	0.787013	17.2508	0.0110077	1.14809	16.9157	1.00955	12.644	417.91	2000	0.457116	0.99123
2-248	0.555109	0.601126	0.775109	17.2543	0.0180266	1.13801	18.1048	1.53235	18.7678	172.191	2000	0.29342	0.996827
2-249	0.612936	0.807141	0.786739	17.6661	0.0475811	0.972518	18.1253	2.32095	29.104	248.981	2000	0.352832	0.995304
2-250	0.995151	0.885969	0.787051	13.094	0.0563559	0.89154	12.7581	1.58794	14.1546	81.9322	2000	0.202401	0.99694
2-251	0.642435	0.365929	0.809751	8.57737	0.0796592	0.827091	8.47806	1.27131	7.25142	25.5219	2000	0.112964	0.997808
2-252	0.651535	0.766207	0.787286	22.1622	0.00877974	1.19848	22.1934	1.29386	20.6339	574.272	2000	0.535851	0.992937
2-253	0.741717	0.869872	0.786278	13.3874	0.0537079	0.938708	13.2311	1.81862	16.6559	122.932	2000	0.247923	0.995622
2-254	0.795616	0.748576	0.787381	19	0.0183559	1.14719	19.3678	1.73346	23.979	325.189	2000	0.40323	0.994688
2-255	0.616211	0.748033	0.773609	20.802	0.0235598	1.10729	21.5323	2.13798	31.7921	454.81	2000	0.47687	0.993901
2-256	0.51956	0.715652	0.784266	23.9803	0.0198346	1.15253	24.9685	2.38853	41.8779	418.294	2000	0.457326	0.995911
2-257	0.69325	0.697062	0.787217	27.0108	0.0112972	1.17489	27.3571	1.8009	34.7249	413.762	2000	0.454842	0.996628
2-258	0.670355	0.537839	0.782069	15.7101	0.0529545	0.876048	15.9524	1.67213	17.8213	92.0153	2000	0.214494	0.99779
2-259	0.7947	0.889433	0.793005	11.4484	0.0539151	0.914408	10.9033	1.43467	11.1306	51.6548	2000	0.160709	0.997361
2-260	0.986347	1.23068	0.787739	17.7536	0.0227715	1.1054	18.4471	1.72863	22.41	680.4	2000	0.583267	0.98784
2-261	0.552726	0.609429	0.786521	27.9607	0.00770336	1.26734	28.5308	1.8169	37.5551	899.709	2000	0.670712	0.993355
2-262	0.679044	0.658679	0.796738	14.1859	0.0564964	0.927243	14.0877	1.94319	19.0272	72.352	2000	0.1902	0.997791
2-263	0.606412	0.580554	0.776317	22.752	0.0106177	1.18222	22.7971	1.4353	23.8252	628.172	2000	0.560434	0.99272
2-264	0.600557	0.625728	0.784326	20.687	0.0129942	1.16591	21.0765	1.47977	22.4618	393.898	2000	0.443789	0.994615
2-266	1.08151	1.18333	0.784476	24.9119	0.0188113	1.13376	24.9679	2.22291	40.4425	460.952	2000	0.480079	0.995459
2-267	0.712417	0.827229	0.790231	21.2173	0.0328887	1.03796	21.9058	2.30555	35.7588	320.533	2000	0.400333	0.995941
2-268	0.77687	0.688919	0.787495	18.8	0.0487334	0.899812	18.3704	1.9687	25.3242	91.3162	2000	0.213678	0.998352
2-269	0.397725	0.555545	0.792439	17.6913	0.0214058	1.09321	17.9167	1.55298	19.9769	239.132	2000	0.345783	0.995472
2-270	0.925084	1.1102	0.808323	9.17408	0.072971	0.803091	9.13575	1.12775	6.70711	45.6254	2000	0.151039	0.996666
2-271	0.586262	0.698515	0.777085	19.9703	0.0425161	0.953294	20.1396	2.15222	30.1922	198.959	2000	0.315404	0.997012
2-272	0.848822	0.653313	0.80302	14.3271	0.0643598	0.852533	14.7559	1.77654	17.1404	121.841	2000	0.246821	0.996528
2-273	1.02045	0.988306	0.783928	16.7749	0.0454839	0.909627	16.2601	1.66832	19.3855	134.582	2000	0.259405	0.99692
2-274	0.590286	0.736599	0.764837	11.3065	0.0498379	0.924767	11.552	1.35039	10.3686	51.5488	2000	0.160544	0.997649
2-275	0.568581	0.58242	0.783506	16.0026	0.0367835	0.975392	16.4786	1.61318	17.9544	140.085	2000	0.264656	0.99686
2-276	0.937659	1.16003	0.790663	25.6072	0.0108692	1.18619	25.6773	1.64368	31.6525	939.907	2000	0.685532	0.991363
2-277	0.864344	0.735539	0.783926	9.73461	0.074627	0.842714	9.86324	1.41648	9.1402	25.242	2000	0.112343	0.998394
2-278	0.449289	0.542973	0.77432	9.86958	0.0544036	0.918021	9.96838	1.29566	8.58891	68.1425	2000	0.184584	0.995814
2-279	0.539701	0.698849	0.7849	20.8575	0.0187787	1.18382	20.9723	2.20913	33.4554	243.84	2000	0.34917	0.996645
2-280	0.814022	0.60353	0.788547	24.3517	0.0127402	1.18712	24.2713	1.81666	32.8148	589.788	2000	0.543042	0.993969
2-281	0.900392	0.928644	0.776067	22.7814	0.0178402	1.16296	23.927	2.11169	35.5675	507.928	2000	0.503948	0.994635
2-282	0.831119	0.919373	0.791575	17.3476	0.0299784	1.04926	17.8172	1.80789	22.7104	161.765	2000	0.284399	0.996916
2-283	0.56679	0.631392	0.778326	20.3636	0.0334367	1.02998	21.1458	2.2117	32.2981	208.038	2000	0.32252	0.997193
2-284	0.547964	0.603441	0.783953	18.4967	0.0445912	0.952241	19.0473	2.109	27.0957	187.453	2000	0.306148	0.996864
2-285	0.965034	0.861008	0.777267	19.4575	0.0313751	1.03625	19.5893	2.05157	28.3624	229.872	2000	0.339022	0.996349
2-286	0.802709	0.972196	0.782208	26.6751	0.0113924	1.19598	27.51	1.89241	37.1305	638.266	2000	0.564919	0.994873
2-287	0.708382	0.77416	0.786242	16.6466	0.0563469	0.907078	16.6789	2.11882	24.4379	145.575	2000	0.269791	0.996753
2-288	0.752851	0.708638	0.7905	22.0968	0.0158638	1.17561	22.9326	1.9697	31.3798	375.677	2000	0.433403	0.995645
2-289	0.951051	0.962093	0.784701	21.1202	0.012995	1.11888	21.3428	1.2745	19.9214	441.147	2000	0.469653	0.99411
2-290	0.728582	0.927488	0.785516	20.3607	0.0152213	1.15193	20.9538	1.59236	23.5972	361.139	2000	0.424935	0.995032
2-291	0.459576	0.530456	0.798799	11.714	0.0522045	0.899241	11.1905	1.33464	10.6105	41.4807	2000	0.144015	0.997994
2-292	1.07477	0.901294	0.788958	16.2835	0.0520671	0.896969	16.0868	1.82209	20.3239	129.305	2000	0.254269	0.996956
2-293	0.625008	0.611937	0.779545	18.2031	0.0241356	1.08951	19.0749	1.77496	23.1914	280.277	2000	0.37435	0.995294
2-294	0.705927	0.904941	0.783254	19.3432	0.0445456	0.925075	19.1521	2.04198	26.7996	166.401	2000	0.288445	0.997239
2-295	0.553273	0.792373	0.808644	22.972	0.00770742	1.26546	22.0075	1.4958	24.8625	670.607	2000	0.579054	0.991615
2-296	0.534996	0.580108	0.793418	21.2737	0.0221907	1.13283	21.3941	2.24969	34.1863	288.625	2000	0.379885	0.996196
2-297	0.824276	1.03843	0.773904	14.5557	0.0226493	1.11972	15.4295	1.50175	15.4582	99.021	2000	0.22251	0.997474
2-298	0.627739	0.596797	0.785826	24.9663	0.0152274	1.14698	25.5278	1.89437	35.0045	582	2000	0.539444	0.994624
2-299	1.20624	1.13471	0.77857	21.8816	0.0271517	1.11057	22.1163	2.5356	40.826	485.235	2000	0.492562	0.993897
2-300	1.15568	1.08862	0.79085	18.9997	0.0504356	0.954167	18.9406	2.47266	33.3359	193.451	2000	0.311007	0.996703
2-301	0.854156	0.762887	0.793688	20.5247	0.0329741	1.02749	21.4807	2.1665	32.4934	362.609	2000	0.425799	0.99516
2-302	0.95622	0.888245	0.786379	21.9188	0.011824	1.18764	22.1904	1.56529	24.95	376.874	2000	0.434093	0.99537
2-303	0.702079	0.632668	0.790938	16.1082	0.0385779	0.98437	15.7966	1.76628	19.9752	165.581	2000	0.287733	0.995963
2-304	1.0112	0.617811	0.806941	16.3813	0.0616853	0.905742	16.0902	2.28936	25.9647	114.822	2000	0.239606	0.997286
2-305	0.426622	0.567787	0.769898	10.4136	0.0684085	0.864971	10.617	1.51451	10.2082	120.828	2000	0.245792	0.993404
2-306	0.85808	0.81435	0.784546	27.1175	0.00980052	1.2006	27.2729	1.7196	34.0674	742.828	2000	0.609437	0.993982
2-307	1.01637	0.825857	0.798275	15.4733	0.0507896	0.912639	15.8771	1.7953	19.1375	149.065	2000	0.273007	0.996394
2-308	0.932424	0.904359	0.791811	15.044	0.057943	0.895126	14.4407	1.91339	19.8241	166.671	2000	0.288679	0.995143
2-309	0.828042	0.794032	0.780918	18.8007	0.0334319	1.05671	18.811	2.22146	30.5525	276.287	2000	0.371677	0.995216
2-310	0.541558	0.594177	0.767811	6.16446	0.100905	0.715337	5.73379	0.888474	3.24561	6.43534	2000	0.0567245	0.998793
2-311	0.925816	0.833557	0.772021	10.5107	0.0684775	0.89006	10.1838	1.61379	11.376	27.9515	2000	0.118219	0.998343
2-312	0.664773	0.770511	0.782264	10.6327	0.0644359	0.860965	9.95043	1.38047	9.68172	39.5945	2000	0.140703	0.997571
2-313	0.99833	0.796981	0.799529	14.3518	0.0431694	0.954979	14.4728	1.60182	15.9918	84.8455	2000	0.205968	0.997529
2-314	0.646676	0.803829	0.769824	7.93048	0.0822626	0.807537	7.94581	1.17018	5.96856	12.4459	2000	0.0788858	0.998799
2-315	0.755603	0.57062	0.795213	13.6188	0.0634146	0.841264	13.7347	1.59516	14.3854	53.9203	2000	0.164196	0.998263
2-316	0.796125	0.799724	0.7881	21.9431	0.0143965	1.13396	22.2735	1.49747	24.9016	656.04	2000	0.57273	0.991985
2-317	1.06594	0.9569	0.777139	19.6119	0.0196622	1.12457	20.3558	1.77677	25.2454	291.597	2000	0.381835	0.995711
2-318	0.757415	0.712746	0.783743	15.7518	0.048313	0.92198	16.182	1.78679	19.155	93.3749	2000	0.216073	0.997818
2-319	0.562472	0.596341	0.785031	10.7221	0.0515293	0.974659	11.0307	1.52118	11.6326	63.378	2000	0.178014	0.996791
2-320	0.460658	0.526234	0.788196	13.3528	0.0574968	0.883119	13.3028	1.60983	14.5804	71.5287	2000	0.189115	0.997532
2-321	0.322592	0.459156	0.765006	8.80023	0.0785427	0.830035	8.92154	1.30206	7.52864	11.6187	2000	0.0762191	0.999104
2-322	0.594432	0.745125	0.771961	6.77938	0.0842681	0.84536	6.87015	1.13944	5.23118	13.446	2000	0.081994	0.99823
2-323	0.804964	0.809468	0.779432	19.5157	0.0226236	1.10094	20.1019	1.84593	26.3305	310.832	2000	0.394229	0.995316
2-324	0.490727	0.507783	0.788216	22.0786	0.0101125	1.158	22.1723	1.2795	19.9288	462.453	2000	0.48086	0.994302
2-325	0.655455	0.727454	0.779378	19.1111	0.0146959	1.16063	19.1346	1.49268	20.8668	265.843	2000	0.364584	0.995584
2-326	0.846908	0.65204	0.785219	21.9534	0.0142006	1.13557	22.0674	1.49112	24.6121	533.384	2000	0.516422	0.99334
2-327	0.875694	1.01203	0.785706	16.1554	0.0371599	0.985669	16.6942	1.69068	19.529	160.265	2000	0.283077	0.996431
2-328	0.562931	0.712834	0.777388	17.8552	0.02597	1.06833	17.6287	1.72369	22.2381	205.738	2000	0.320732	0.995967
2-329	0.56679	0.719181	0.758137	10.2749	0.0606042	0.880328	10.2997	1.31921	9.17978	50.0406	2000	0.158178	0.997095
2-330	0.813322	0.527869	0.78331	16.6787	0.0479847	0.903427	16.2967	1.74685	19.9211	111.482	2000	0.236095	0.997465
2-331	0.912392	0.692872	0.78512	19.8804	0.0152127	1.14744	20.2119	1.54166	22.463	345.951	2000	0.415903	0.994854
2-332	0.625948	0.514961	0.786507	20.644	0.0161282	1.17128	20.8582	1.85518	27.4431	286.261	2000	0.378326	0.996028
2-333	1.03986	0.764616	0.793186	14.398	0.0611353	0.856371	14.069	1.73831	16.3424	65.4361	2000	0.180881	0.997983
2-334	0.444279	0.619511	0.756265	17.3444	0.0394528	0.968782	17.4478	1.82932	22.2068	299.163	2000	0.386758	0.994011
2-335	0.579254	0.421512	0.809998	12.8977	0.0633018	0.860414	12.5269	1.63123	14.1257	80.575	2000	0.200717	0.996833
2-336	1.14287	0.880028	0.806187	12.4747	0.0528905	0.936042	12.4879	1.61654	14.1513	98.872	2000	0.222342	0.99615
2-337	0.567688	0.731523	0.758222	7.26576	0.0775707	0.862644	7.27946	1.17845	5.76033	28.6269	2000	0.119639	0.996625
3-001	0.839015	1.01702	0.778561	16.3851	0.0114663	1.23261	16.2124	1.32348	16.0436	368.865	2000	0.429456	0.991381
3-002	0.777301	0.786195	0.7914	15.6332	0.0135306	1.27372	15.8699	1.65755	19.4791	353.606	2000	0.420479	0.991299
3-003	0.694457	0.600563	0.786817	16.8068	0.0110959	1.2894	16.751	1.59337	19.8483	411.796	2000	0.45376	0.991008
3-004	0.687056	0.700102	0.771218	13.3936	0.0325703	1.12006	13.2844	1.88941	18.677	215.42	2000	0.328192	0.992537
3-005	1.04524	0.836956	0.788692	14.6306	0.0261573	1.14342	14.6577	1.79194	19.9271	369.428	2000	0.429784	0.989435
3-006	0.425861	0.329309	0.798296	11.3721	0.0329422	1.12464	11.6133	1.64414	13.9005	136.538	2000	0.261283	0.99387
3-007	0.884475	0.811368	0.775345	16.1511	0.00966025	1.28041	16.4278	1.31004	16.1218	376.675	2000	0.433979	0.991326
3-008	0.587789	0.376461	0.785732	13.8579	0.0254547	1.1662	13.6681	1.80172	18.3788	186.196	2000	0.30512	0.993879
3-009	0.685524	0.633511	0.79516	12.994	0.0343492	1.09651	12.9768	1.75952	17.102	182.791	2000	0.302317	0.993312
3-010	1.09354	0.561194	0.815087	14.0676	0.0410492	1.02043	13.6568	1.81783	19.0204	323.783	2000	0.402358	0.989317
3-011	0.672037	0.434518	0.789399	15.2285	0.0207158	1.22291	15.0878	1.92889	22.1048	354.102	2000	0.420774	0.990504
3-012	1.04581	0.745121	0.811665	13.8075	0.0348043	1.10715	13.7407	1.98699	20.4158	217.18	2000	0.32953	0.992926
3-013	0.734801	0.860331	0.77107	12.5498	0.0172282	1.20187	12.5821	1.28938	12.1839	214.293	2000	0.327333	0.991733
3-014	1.25175	1.25304	0.769825	14.1046	0.0170249	1.19009	13.9422	1.41897	14.4408	245.309	2000	0.35022	0.992318
3-015	0.905437	0.871976	0.783543	9.83888	0.0292038	1.1628	10.0757	1.42897	10.7126	169.411	2000	0.291042	0.989608
3-016	0.71682	0.423361	0.816141	10.0939	0.0240482	1.23087	9.94496	1.51587	11.3718	172.316	2000	0.293527	0.989506
3-017	0.637669	0.637141	0.790843	11.4652	0.0334964	1.08963	11.5132	1.49229	12.8537	184.799	2000	0.303973	0.991402
3-018	0.47422	0.830369	0.764209	11.4213	0.0423491	1.01653	11.4761	1.52462	12.7308	199.848	2000	0.316108	0.990948
3-019	0.473514	0.617663	0.780307	12.3664	0.0311229	1.11396	12.3777	1.66454	15.0989	263.307	2000	0.362841	0.989564
3-020	0.31323	0.200056	0.809875	8.31482	0.019034	1.17814	8.28536	0.87112	5.27577	62.2531	2000	0.176427	0.994488
3-021	0.538768	0.309427	0.80698	12.0367	0.0260638	1.11332	11.9389	1.33484	12.1177	202.472	2000	0.318176	0.991225
3-022	0.525602	0.338093	0.794723	10.4301	0.0402427	1.05702	10.6932	1.50814	11.6188	151.005	2000	0.274777	0.991861
3-023	0.18201	0.232676	0.777471	12.8154	0.0279417	1.11805	12.7677	1.55942	14.6259	151.503	2000	0.27523	0.994328
3-024	0.727832	0.504505	0.783803	10.7426	0.0215938	1.13734	10.7344	1.1135	8.62242	82.0391	2000	0.202533	0.995666
3-025	0.595173	0.407273	0.797032	12.5498	0.0112316	1.24792	12.4922	1.05709	9.68343	214.779	2000	0.327703	0.991634
3-026	0.377672	0.68735	0.757823	11.4132	0.0407934	1.06682	11.5078	1.68462	14.4783	157.27	2000	0.280419	0.992634
3-027	0.576227	0.500398	0.813938	10.9979	0.0357026	1.098	10.748	1.54679	12.7897	190.44	2000	0.308577	0.989869
3-028	0.750334	0.476062	0.804038	11.3089	0.042881	1.05861	10.8425	1.68902	14.348	173.609	2000	0.294626	0.990995
3-029	0.598029	0.622691	0.789594	12.0645	0.0180743	1.19195	11.9559	1.26958	11.1332	139.986	2000	0.264562	0.993968
3-030	0.890732	0.568044	0.796718	10.691	0.0458804	1.03021	10.6967	1.61964	12.6775	150.834	2000	0.274622	0.991906
3-031	0.731731	0.798183	0.790497	8.83571	0.0290418	1.12859	9.24445	1.14642	7.7351	141.111	2000	0.265623	0.98957
3-032	0.506414	0.560101	0.794914	11.9982	0.0359578	1.12263	11.9267	1.88194	16.7146	170.461	2000	0.291942	0.992587
3-033	0.396955	0.66872	0.768604	13.1122	0.0323015	1.08691	12.9587	1.64356	16.1622	251.738	2000	0.35478	0.990693
3-034	0.836879	0.541509	0.812552	10.8585	0.0426062	1.06227	11.149	1.64882	13.3901	151.229	2000	0.274981	0.992452
3-035	0.461189	0.499175	0.782655	15.5777	0.0127443	1.17845	15.1551	1.20155	13.0417	223.249	2000	0.334102	0.994077
3-036	0.19734	0.198729	0.788176	9.72393	0.0141489	1.21505	9.57595	0.888418	6.27906	73.211	2000	0.191326	0.995118
3-037	0.22734	0.439408	0.793209	11.973	0.0289705	1.08313	11.6176	1.35806	11.7119	173.38	2000	0.294431	0.992141
3-038	0.302762	0.335734	0.784112	12.6397	0.0158021	1.21118	12.4408	1.24052	11.6032	219.588	2000	0.331352	0.991267
3-039	0.46936	0.512863	0.764665	10.2706	0.0274881	1.1576	10.4481	1.36395	10.8229	201.974	2000	0.317785	0.988617
3-040	0.91038	0.604843	0.798431	13.1357	0.0336134	1.086	13.2086	1.70943	16.8315	268.162	2000	0.36617	0.990604
3-041	0.372961	0.604533	0.770288	10.2791	0.0473321	0.996394	9.60811	1.46111	10.7286	141.723	2000	0.266198	0.990752
3-042	0.629762	0.526551	0.799188	10.8776	0.0291627	1.13072	11.0788	1.44844	11.6222	119.849	2000	0.244795	0.994038
3-043	0.561458	0.438008	0.787491	10.7112	0.0277441	1.14298	10.8393	1.39585	11.254	187.941	2000	0.306546	0.990283
3-044	0.883484	0.620585	0.816169	12.1483	0.0421392	1.00737	11.6009	1.53456	13.8474	202.762	2000	0.318404	0.990811
3-045	0.58948	0.531453	0.783229	8.4582	0.0213135	1.18238	9.05194	1.0355	6.18006	70.249	2000	0.187415	0.994583
3-046	0.368569	0.405334	0.789717	10.8589	0.0241447	1.15504	10.7913	1.27371	10.321	120.243	2000	0.245197	0.993652
3-047	0.512261	0.462596	0.791971	9.26483	0.0302994	1.1528	9.5945	1.32517	9.31696	124.207	2000	0.249206	0.991662
3-048	0.480859	0.416942	0.81159	9.1297	0.0143546	1.26199	9.16138	0.998406	6.58724	116.053	2000	0.240887	0.991525
3-049	0.649716	0.801224	0.787011	6.92163	0.0639875	0.931471	6.55269	1.1384	5.39724	52.3933	2000	0.161854	0.992581
3-050	0.573566	0.486144	0.791006	11.5402	0.022036	1.13514	10.9802	1.19474	10.1788	175.114	2000	0.2959	0.991048
3-051	0.504282	0.375723	0.809352	8.04033	0.0371025	1.06985	8.01091	1.10232	6.48421	47.9176	2000	0.154786	0.995349
3-052	0.628909	0.359363	0.801629	10.7799	0.0114555	1.25191	10.7239	0.948391	7.40296	148.438	2000	0.272432	0.992178
3-053	0.406037	0.280058	0.790247	11.7821	0.0240756	1.12702	11.716	1.2597	11.2504	190.364	2000	0.308516	0.991441
3-054	0.462713	0.452993	0.799675	8.07868	0.0375728	1.06212	8.15319	1.09757	6.45447	56.8025	2000	0.168527	0.994652
3-055	0.853076	0.480752	0.796799	11.9739	0.0318991	1.08469	12.147	1.45853	13.3135	190.987	2000	0.30902	0.992002
3-056	0.477075	0.690913	0.785798	11.6467	0.0118915	1.27465	11.6744	1.12242	9.72401	236.221	2000	0.343672	0.989193
3-057	0.557347	0.496412	0.801286	12.617	0.0093507	1.26404	12.203	0.989112	8.83139	215.365	2000	0.32815	0.991216
3-058	0.982562	0.337675	0.83424	8.59598	0.0628868	0.950067	8.11628	1.40534	8.65072	86.8149	2000	0.208345	0.992032
3-059	0.609471	0.853632	0.772653	13.5391	0.0210856	1.1801	13.6886	1.52874	15.8417	263.049	2000	0.362663	0.991355
3-060	0.502707	0.649281	0.76843	9.68398	0.0323329	1.09259	9.83747	1.2387	8.95258	112.407	2000	0.237073	0.992775
3-061	0.592449	0.813984	0.76977	11.8582	0.0260308	1.08664	11.9255	1.24267	10.8103	217.707	2000	0.32993	0.990391
3-062	0.597188	0.392269	0.785914	11.7903	0.0317521	1.07726	11.0188	1.44622	12.1187	164.765	2000	0.287023	0.991727
3-063	0.762889	0.687435	0.784528	11.8372	0.0127794	1.17845	11.7881	0.880445	7.59859	138.716	2000	0.26336	0.993842
3-064	0.487689	0.596705	0.766069	9.93259	0.0168832	1.21575	9.98169	1.03917	7.75768	127.092	2000	0.252083	0.992221
3-065	0.477588	0.723176	0.774884	12.3879	0.0246048	1.11222	12.3778	1.30132	12.1546	200.694	2000	0.316776	0.99192
3-066	0.833514	0.67226	0.792613	13.7565	0.00972613	1.2467	13.9107	1.00911	10.6887	362.316	2000	0.425627	0.988316
3-067	0.580954	0.461513	0.777815	7.43716	0.0214328	1.16482	7.38809	0.868589	4.46722	24.2775	2000	0.110176	0.997265
3-068	0.468057	0.798367	0.740723	9.84991	0.0287315	1.16192	10.0761	1.38819	10.3888	126.622	2000	0.251616	0.992283
3-069	0.759147	0.968735	0.76742	9.72551	0.0384814	1.07302	9.22972	1.39732	10.1204	150.872	2000	0.274657	0.989538
3-070	0.884436	0.723039	0.79458	13.297	0.0144313	1.21566	13.2247	1.22141	12.1993	251.252	2000	0.354437	0.991285
3-071	0.793628	0.517101	0.801945	9.12259	0.0359884	1.0928	9.26351	1.30392	8.75289	96.2954	2000	0.219426	0.993146
3-072	0.729605	0.947997	0.752773	10.0311	0.0340982	1.06762	10.1897	1.23635	9.36698	117.901	2000	0.242797	0.992917
3-073	0.518967	0.442234	0.798359	9.40473	0.0348752	1.11888	9.47233	1.39191	9.71938	96.799	2000	0.219999	0.993316
3-074	0.712898	0.827679	0.778285	11.1411	0.030966	1.07132	11.1532	1.27234	10.5864	151.047	2000	0.274815	0.992451
3-075	0.759498	0.626855	0.791679	12.1326	0.0235384	1.10526	11.8025	1.18847	10.924	244.648	2000	0.349749	0.98912
3-076	0.545727	0.643904	0.765343	9.77012	0.0519006	1.01222	10.0714	1.56902	11.2833	100.688	2000	0.224375	0.993781
3-077	0.125516	0.385029	0.75132	12.2554	0.0138632	1.23129	11.8441	1.20468	10.4726	263.064	2000	0.362673	0.988558
3-078	0.485541	0.407741	0.790932	12.5585	0.0255673	1.15833	12.5126	1.56422	14.9196	220.824	2000	0.332283	0.991287
3-079	0.631873	0.849907	0.770796	13.9782	0.0134713	1.27374	14.209	1.43873	15.6582	416.902	2000	0.456565	0.987069
3-080	0.338798	0.337582	0.779477	13.7551	0.00962825	1.28955	13.4648	1.18468	11.7383	253.062	2000	0.355712	0.991524
3-081	0.634486	0.729274	0.781452	12.8338	0.02194	1.1618	12.8358	1.42345	13.721	199.937	2000	0.316178	0.992544
3-082	0.590035	0.377438	0.797249	14.581	0.0125787	1.27093	14.3864	1.40295	15.6659	478.254	2000	0.489006	0.985953
3-083	0.695519	0.503006	0.802948	12.0092	0.0271637	1.13504	12.0237	1.46357	13.434	229.168	2000	0.338502	0.990243
3-084	0.285772	0.448243	0.782131	13.5271	0.0272578	1.12872	13.4973	1.6481	16.6906	247.587	2000	0.351843	0.991527
3-085	0.865415	0.523696	0.799708	10.7592	0.0339399	1.07583	10.884	1.38219	10.9397	124.533	2000	0.249533	0.993499
3-086	0.898892	0.957046	0.782722	8.71122	0.0421613	1.05346	9.00401	1.29804	8.35956	109.932	2000	0.234448	0.991464
3-087	0.642502	0.632524	0.787078	12.7765	0.0159692	1.22048	12.9105	1.30068	12.5728	241.892	2000	0.347773	0.990982
3-088	0.346959	0.342464	0.783697	10.182	0.0295205	1.09372	10.0549	1.1868	9.01489	127.867	2000	0.252851	0.992261
3-089	0.689263	0.788955	0.795415	14.9295	0.0123243	1.29677	15.089	1.55022	17.6191	381.782	2000	0.436911	0.989691
3-090	0.529429	0.532434	0.786795	12.0665	0.0267707	1.15591	11.3629	1.62791	13.9272	149.186	2000	0.273117	0.992164
3-091	0.684307	0.955354	0.763922	13.7433	0.028397	1.10863	13.7821	1.62476	16.9304	255.77	2000	0.35761	0.991741
3-092	0.565677	0.32063	0.797822	14.2821	0.0222674	1.18903	14.3227	1.73688	19.0205	283.962	2000	0.376804	0.991471
3-093	0.607952	0.702907	0.763769	9.75832	0.0276393	1.14848	10.0181	1.28024	9.41705	173.162	2000	0.294246	0.989368
3-094	0.611643	0.446791	0.798717	9.23474	0.0469734	1.03095	9.22005	1.43715	9.5499	88.3969	2000	0.210234	0.992819
3-095	0.642502	0.632524	0.787078	12.7765	0.0159692	1.22048	12.9105	1.30068	12.5728	241.892	2000	0.347773	0.990982
3-096	0.834924	0.928436	0.791733	12.3161	0.0266093	1.14681	12.3067	1.56511	14.2875	207.901	2000	0.322414	0.991554
3-097	0.796842	0.767047	0.804613	9.99098	0.0133435	1.28938	9.95394	1.09571	8.11442	152.964	2000	0.276554	0.990544
3-098	0.98398	1.23894	0.76039	9.54969	0.0414186	1.08087	9.7133	1.49013	10.6066	98.8512	2000	0.222319	0.993565
3-099	0.43226	0.732822	0.769905	10.7241	0.038987	1.06794	10.9193	1.52754	12.2283	161.981	2000	0.284588	0.991469
3-100	0.500646	0.493393	0.791917	11.1934	0.050896	0.999668	11.1312	1.67288	13.7293	113.035	2000	0.237735	0.9945
3-101	0.899703	1.05911	0.762022	10.6958	0.044938	1.06926	10.8581	1.73041	14.0176	147.956	2000	0.271989	0.992239
3-102	0.93368	1.14856	0.77142	12.1154	0.025222	1.09018	11.97	1.23527	11.0908	196.168	2000	0.313183	0.991484
3-103	1.37497	1.31815	0.78154	14.4925	0.0136516	1.20756	14.7391	1.28546	13.8976	398.218	2000	0.446217	0.988406
3-104	0.519485	0.514164	0.785723	11.7937	0.0122508	1.25942	11.8869	1.10736	9.60083	177.876	2000	0.298225	0.992286
3-105	0.458135	0.242548	0.810271	11.5978	0.0372948	1.05858	11.433	1.53486	13.1899	195.327	2000	0.312511	0.991008
3-106	0.57716	0.606349	0.764379	10.1443	0.0424692	1.06264	9.67659	1.58875	11.6075	149.935	2000	0.273802	0.990181
3-107	0.53743	0.591202	0.792467	8.35247	0.0129207	1.28518	8.5036	0.892178	5.40595	46.3795	2000	0.152282	0.99609
3-108	0.459754	0.651068	0.786641	11.1312	0.0299448	1.08893	11.2524	1.30859	10.9839	201.1	2000	0.317096	0.989914
3-109	0.361674	0.496747	0.778828	12.4211	0.015793	1.21782	12.6414	1.2466	11.7204	261.523	2000	0.36161	0.989798
3-110	0.387937	0.483897	0.787658	8.16982	0.035897	1.08204	8.08226	1.12672	6.68916	62.1713	2000	0.176311	0.994119
3-111	0.701337	0.545386	0.799771	9.83899	0.0297968	1.1335	10.2276	1.33169	9.82555	141.176	2000	0.265684	0.991602
3-112	0.879438	0.616547	0.800026	10.1897	0.0331701	1.11304	10.263	1.40757	10.836	148.478	2000	0.272469	0.991312
3-113	0.589064	0.636468	0.783475	10.1644	0.0380523	1.0957	10.1653	1.53761	11.6908	105.794	2000	0.229994	0.993629
3-114	0.586925	0.627871	0.774244	8.31598	0.0645516	0.978682	8.46952	1.51834	9.13707	36.4713	2000	0.135039	0.996837
3-115	0.554375	0.31242	0.793239	9.03372	0.0297644	1.03714	8.69964	0.93502	5.77976	30.2936	2000	0.123072	0.997556
3-116	0.558336	0.493252	0.780273	12.838	0.0138798	1.24354	12.6505	1.2673	11.91	224.813	2000	0.335271	0.991423
3-117	0.527947	0.513007	0.785598	11.9684	0.0242151	1.14628	11.8779	1.38345	12.4166	201.969	2000	0.31778	0.991186
3-118	0.765061	0.35662	0.815108	9.15831	0.0396111	1.0796	8.62093	1.36814	9.33282	135.379	2000	0.260172	0.989028
3-119	0.700518	0.528438	0.793182	9.05146	0.024113	1.10939	9.08578	0.944646	6.14599	41.5395	2000	0.144117	0.996927
3-120	0.429518	0.626098	0.79198	10.4256	0.0307352	1.10036	10.6575	1.32893	10.2693	222.801	2000	0.333767	0.987799
3-121	0.507251	0.614827	0.766199	6.30379	0.0864354	0.904049	6.38465	1.29939	5.7731	21.4539	2000	0.103571	0.996706
3-122	0.91654	0.60098	0.801401	13.5844	0.0259195	1.13738	13.7295	1.59733	17.0691	340.973	2000	0.4129	0.988808
3-123	0.556622	0.380289	0.787541	11.535	0.0291221	1.10183	11.5186	1.36621	11.731	127.587	2000	0.252574	0.994118
3-124	0.53735	0.347939	0.796191	10.4275	0.0436438	1.03024	10.4067	1.45068	11.3893	116.854	2000	0.241717	0.993372
3-125	0.54147	0.635857	0.7747	10.6059	0.0251111	1.06539	10.5074	1.01314	7.51508	32.7881	2000	0.128039	0.998167
3-126	0.488442	0.543088	0.775554	11.9099	0.0347745	1.0976	12.0179	1.63874	14.9046	212.992	2000	0.326337	0.990774
3-127	0.501027	0.691592	0.772734	10.5338	0.022052	1.12634	10.1604	1.07188	8.28582	177.43	2000	0.29785	0.989295
3-128	0.339961	0.310304	0.79628	8.48185	0.0310434	1.14483	8.55832	1.21648	7.70461	81.7054	2000	0.202121	0.993155
3-129	0.458067	0.477084	0.780713	10.9654	0.0246222	1.16913	10.9084	1.36882	11.2372	133.2	2000	0.25807	0.993106
3-130	0.523488	0.45344	0.794737	9.44441	0.0405484	1.04744	9.23797	1.30585	9.22653	114.032	2000	0.23878	0.991854
3-131	0.418923	0.379346	0.774611	9.0467	0.0203977	1.16108	9.07713	1.00378	6.35429	102.662	2000	0.226563	0.992385
3-132	0.559654	0.469269	0.796762	10.0447	0.0145094	1.25008	10.1507	1.04562	7.76333	131.918	2000	0.256825	0.992133
3-133	0.785664	0.550295	0.793901	12.0794	0.0253535	1.1421	12.363	1.41457	13.6157	321.014	2000	0.400633	0.986834
3-134	0.548968	0.360319	0.795704	10.5257	0.0302281	1.10644	10.7161	1.33632	10.3981	115.69	2000	0.24051	0.993776
3-135	0.758113	0.506672	0.801639	13.7329	0.0305209	1.12428	13.8818	1.83392	19.0084	277.337	2000	0.372382	0.991126
3-136	0.565599	0.343529	0.798387	13.8084	0.0135533	1.27539	13.9367	1.44519	15.2118	345.512	2000	0.415639	0.988933
3-137	0.984024	0.356471	0.831903	10.718	0.0475637	0.973509	10.2052	1.40005	10.8824	146.741	2000	0.270869	0.991272
3-138	0.748988	0.373611	0.799447	11.6948	0.0342705	1.09982	11.7725	1.59939	14.1935	170.066	2000	0.291604	0.992405
3-139	0.388835	0.446347	0.786996	14.2123	0.00691241	1.36911	14.1195	1.23674	12.5605	327.375	2000	0.404583	0.990151
3-140	0.496714	0.505117	0.778528	16.2336	0.00960808	1.32602	16.185	1.57074	18.4856	429.594	2000	0.463462	0.99001
3-141	0.470181	0.349359	0.798258	11.4627	0.0239777	1.19866	11.6817	1.53154	13.3669	190.572	2000	0.308684	0.991417
3-142	0.588964	0.418169	0.787286	12.2192	0.0157749	1.22275	12.1503	1.29309	11.2991	200.16	2000	0.316355	0.99185
3-143	0.531053	0.859462	0.771593	14.9589	0.0264156	1.12091	14.959	1.73124	19.724	420.953	2000	0.458777	0.988447
3-144	0.725469	0.912338	0.756048	9.89233	0.040043	1.0988	10.0138	1.56155	11.7091	161.204	2000	0.283905	0.990084
3-145	0.75237	0.739383	0.779916	13.0089	0.0152569	1.2382	13.0994	1.35674	13.5215	302.13	2000	0.388671	0.988992
3-146	0.410167	0.359657	0.784295	15.9583	0.0191238	1.21462	15.967	1.85909	22.2584	366.757	2000	0.428227	0.991201
3-147	0.665518	0.417632	0.798739	12.0081	0.0413189	1.03666	11.7562	1.66611	14.6113	212.63	2000	0.32606	0.990825
3-148	0.594889	0.740985	0.772767	14.2319	0.0361523	1.09504	14.2074	2.04666	21.5486	203.38	2000	0.318888	0.993842
3-149	0.414326	0.357111	0.787735	14.9453	0.0237176	1.14365	14.7604	1.68006	18.5868	250.532	2000	0.35393	0.992967
3-150	0.883456	0.364047	0.807872	15.2226	0.0377135	1.05041	14.9682	1.95698	22.4902	320.52	2000	0.400325	0.991124
3-151	0.631431	0.479533	0.791923	12.5499	0.0406616	1.06129	12.2985	1.80283	17.0706	220.535	2000	0.332066	0.991062
3-152	0.440489	0.494893	0.792414	13.8084	0.0115961	1.27026	13.6468	1.28795	12.9682	312.397	2000	0.39522	0.989875
3-153	0.471152	0.901317	0.764431	13.0762	0.0326338	1.10342	13.1303	1.75491	17.2963	323.561	2000	0.40222	0.988474
3-154	0.584165	0.725623	0.778907	16.893	0.0264074	1.14678	16.7508	2.08916	26.9875	404.144	2000	0.449524	0.991068
3-155	0.449982	0.759438	0.75795	11.1863	0.0521462	0.978524	10.6431	1.62665	13.2678	156.738	2000	0.279945	0.991785
3-156	0.470305	0.725068	0.751798	11.906	0.0412297	1.0722	11.7446	1.80919	16.0088	166.22	2000	0.288288	0.992502
3-157	0.682048	0.489816	0.79716	10.8007	0.0381625	1.06974	10.7854	1.49921	12.2806	172.214	2000	0.29344	0.990951
3-158	0.723359	0.47516	0.783122	9.5915	0.0576767	0.935111	9.34533	1.40405	9.30894	110.351	2000	0.234895	0.992437
3-159	0.742046	0.798146	0.772783	10.0794	0.0450672	1.00436	9.36497	1.37882	10.0718	167.579	2000	0.289464	0.98849
3-160	0.356393	0.632291	0.760606	9.76928	0.0443849	1.00577	9.80098	1.29212	9.45823	105.947	2000	0.23016	0.993254
3-161	0.685925	0.528292	0.794762	10.045	0.0353487	1.09449	10.0752	1.42515	10.5034	122.541	2000	0.247529	0.992653
3-162	0.909404	0.884414	0.789763	10.8591	0.03394	1.06358	11.0163	1.36337	10.6575	123.169	2000	0.248162	0.993743
3-163	0.660615	0.57142	0.772646	9.25201	0.0328554	1.10076	9.03001	1.2305	8.61169	152.248	2000	0.275906	0.988637
3-164	0.743272	0.820027	0.785592	12.9419	0.0165797	1.19813	12.7401	1.26925	12.1891	221.588	2000	0.332857	0.991714
3-165	0.247554	0.564016	0.768607	13.0814	0.025529	1.13502	12.9974	1.50895	15.0765	228.982	2000	0.338365	0.991503
3-166	0.613225	0.39309	0.822011	8.97148	0.0494451	0.945279	8.26465	1.13422	7.12825	136.722	2000	0.26146	0.9878
3-167	0.624436	0.626962	0.774804	10.5433	0.044152	0.991908	10.3546	1.39874	10.2539	93.9729	2000	0.216764	0.994638
3-168	0.665468	0.9585	0.7498	10.7633	0.0461487	0.996813	10.0134	1.5071	11.3722	168.646	2000	0.290385	0.989852
3-169	0.376131	0.66085	0.751843	9.7435	0.0486933	0.995991	9.59823	1.44218	10.004	123.624	2000	0.24862	0.991944
3-170	0.420391	0.563619	0.785155	8.11638	0.0500278	0.98837	8.29478	1.16759	6.90867	59.3215	2000	0.172223	0.994705
3-171	0.625425	0.216925	0.821509	8.33058	0.0544493	0.976676	8.48762	1.28324	7.73555	91.4045	2000	0.213781	0.992247
3-172	0.7838	0.613983	0.806907	9.94701	0.038755	1.04829	10.0467	1.31206	9.6862	103.459	2000	0.227442	0.993769
3-173	0.709773	0.902906	0.764548	10.863	0.0240937	1.16657	11.0184	1.31235	10.9817	229.773	2000	0.338949	0.988697
3-174	0.557033	0.370057	0.802902	13.1363	0.0292674	1.12466	12.2908	1.715	16.5163	292.718	2000	0.382569	0.988167
3-175	0.612447	0.491613	0.799536	10.8948	0.0258621	1.15936	10.8407	1.39301	11.4301	159.908	2000	0.282761	0.991596
3-176	0.506298	0.51993	0.777988	12.0706	0.0303916	1.09496	11.9954	1.50248	13.1237	199.059	2000	0.315483	0.991514
3-177	0.896794	0.82155	0.81436	10.3968	0.0328644	1.12413	10.3616	1.50161	11.6221	156.07	2000	0.279347	0.991142
3-178	0.419331	0.375038	0.79041	11.9007	0.00925966	1.34459	11.6715	1.19544	10.0902	168.535	2000	0.290289	0.992475
3-179	0.586825	0.61794	0.775478	11.9017	0.0431873	1.02413	11.866	1.65444	14.5628	283.299	2000	0.376364	0.987651
3-180	0.381905	0.702271	0.745766	9.18496	0.0744745	0.831501	8.76643	1.42321	7.85095	179.218	2000	0.299348	0.986663
3-181	0.651446	0.426225	0.79563	9.04655	0.0167767	1.18764	9.32159	0.869177	5.90697	127.779	2000	0.252764	0.990838
3-182	0.619829	0.551457	0.796318	8.78918	0.0537567	0.963694	8.73495	1.26964	8.02868	93.1578	2000	0.215821	0.992581
3-183	0.714609	0.55293	0.791329	12.1012	0.0166991	1.2193	12.0215	1.25985	11.605	241.969	2000	0.347828	0.989765
3-184	0.333466	0.658573	0.763466	14.673	0.0236634	1.15206	14.297	1.78664	18.6518	287.153	2000	0.378915	0.991407
3-185	0.517524	0.347218	0.793016	14.2575	0.0119831	1.26015	14.254	1.333	13.9207	279.543	2000	0.373861	0.991572
3-186	0.530862	0.534291	0.800564	10.5452	0.0452166	1.02131	10.5789	1.54621	11.6718	111.064	2000	0.235652	0.993886
3-187	0.3937	0.42757	0.76472	6.92412	0.0646907	0.949543	6.688	1.19009	5.75012	28.9294	2000	0.120269	0.996141
3-188	0.601707	0.724237	0.767361	13.828	0.020765	1.18423	14.022	1.61155	16.4319	287.605	2000	0.379213	0.990881
3-189	0.841029	0.488509	0.807981	12.5287	0.0316045	1.11244	12.7625	1.67121	15.6614	222.071	2000	0.33322	0.991596
3-190	0.617828	0.685785	0.791687	10.2878	0.0136963	1.24661	10.4867	1.02392	7.77822	227.07	2000	0.33695	0.987251
3-191	0.482291	0.364793	0.799582	11.0085	0.0226277	1.12322	10.9647	1.11172	9.22128	182.231	2000	0.301854	0.990987
3-192	0.388082	0.611992	0.775724	10.2281	0.0488952	1.02424	10.4306	1.64075	12.0495	124.214	2000	0.249213	0.992975
3-193	0.658172	0.739158	0.805918	11.2582	0.060255	0.929496	11.0147	1.73821	13.2721	180.251	2000	0.300209	0.990765
3-194	0.623326	0.716414	0.792095	11.7082	0.00973629	1.31404	11.9625	1.09712	9.42807	220.519	2000	0.332053	0.990585
3-195	0.807975	0.58387	0.806029	11.5998	0.053189	0.96494	10.9341	1.62975	13.8318	148.259	2000	0.272268	0.992442
3-196	0.619797	0.741338	0.785441	13.7782	0.0252535	1.14773	13.8089	1.62847	17.2614	292.977	2000	0.382738	0.990675
3-197	0.753938	1.05084	0.768097	13.1587	0.0320043	1.09633	13.1618	1.66639	16.7644	313.067	2000	0.395643	0.988833
3-198	0.95921	0.734588	0.786568	11.8061	0.0338102	1.12017	11.9046	1.69799	15.1264	148.439	2000	0.272433	0.993643
3-199	0.574984	0.584442	0.790447	8.87359	0.0342525	1.08252	8.82705	1.16806	7.63814	107.804	2000	0.232168	0.991628
3-200	0.733258	0.467909	0.798588	12.1577	0.0319853	1.08181	12.3117	1.4848	13.5504	170.148	2000	0.291675	0.993143
3-201	0.485455	0.592007	0.758441	8.40953	0.0434155	1.04971	8.51682	1.26432	7.88106	87.5144	2000	0.209182	0.992508
3-202	0.436646	0.431498	0.794516	12.4245	0.0347579	1.09108	12.2594	1.66356	15.6986	228.337	2000	0.337888	0.99073
3-203	0.592734	0.558578	0.783948	11.2061	0.0375427	1.06504	11.1957	1.51229	12.8513	233.685	2000	0.341822	0.988681
3-204	0.742219	0.332575	0.825766	7.91915	0.0457659	1.02434	8.00851	1.18521	6.7908	85.8466	2000	0.207179	0.991878
3-205	0.69308	0.69641	0.780381	12.0954	0.0374805	1.04623	11.8697	1.56974	13.9859	249.03	2000	0.352867	0.989307
3-206	0.471167	0.695947	0.757401	10.715	0.0473323	0.992824	10.7587	1.55233	11.5265	193.933	2000	0.311394	0.989915
3-207	0.494181	0.303297	0.804415	9.78615	0.0175357	1.19875	9.69857	0.998254	7.40259	140.57	2000	0.265113	0.990776
3-208	0.665009	0.544902	0.797546	9.80049	0.0229118	1.14672	9.91682	1.08681	7.99354	139.615	2000	0.264211	0.991201
3-209	0.517128	0.493514	0.783341	8.91873	0.0314848	1.08669	9.00415	1.09365	7.13822	62.7659	2000	0.177152	0.995238
3-210	0.841219	0.752423	0.791809	9.53662	0.0218945	1.12002	9.62687	0.911289	6.57446	113.905	2000	0.238647	0.992457
3-211	0.633932	0.586269	0.790732	7.0972	0.0631833	0.960511	6.93604	1.22613	6.16773	56.0887	2000	0.167464	0.992903
3-212	0.613906	0.360906	0.819728	8.68827	0.0449872	1.04956	8.63121	1.34622	8.64577	90.3287	2000	0.212519	0.992703
3-213	0.65193	0.7493	0.784441	7.36562	0.0562769	0.985197	7.53129	1.19686	6.42689	66.9409	2000	0.182949	0.992816
3-214	0.736213	0.542991	0.808715	8.78669	0.0536667	0.974778	8.56412	1.29556	8.30758	64.8555	2000	0.180077	0.994613
3-215	0.604637	0.798857	0.756562	9.25385	0.0457946	1.01679	9.25452	1.31369	9.0312	101.714	2000	0.225515	0.992772
3-216	0.755099	0.508709	0.79021	9.68379	0.0522555	0.958102	9.66516	1.33427	9.32981	119.758	2000	0.244702	0.992341
3-217	0.512771	0.648321	0.787749	12.0003	0.0276856	1.12512	12.0281	1.49345	13.3797	258.182	2000	0.359293	0.989034
3-218	0.670574	0.428831	0.803981	9.09149	0.0413484	1.03008	8.89075	1.24885	8.24867	125.39	2000	0.25039	0.990386
3-219	0.684796	0.529484	0.802937	12.8581	0.022531	1.15321	13.0552	1.44481	13.7175	193.654	2000	0.31117	0.993025
3-220	0.440057	0.412314	0.783768	9.77433	0.0140319	1.24442	9.75857	1.02507	6.99046	145.204	2000	0.269447	0.9907
3-221	0.544195	0.598387	0.770664	8.71009	0.0347496	1.07684	8.9297	1.15618	7.38857	95.0675	2000	0.218022	0.992816
3-222	0.5969	0.67733	0.778008	7.67912	0.053801	0.98704	7.8723	1.24882	6.67845	75.912	2000	0.194823	0.992483
3-223	0.383327	0.434714	0.768457	9.52118	0.0376701	1.09416	9.76694	1.44672	10.1563	130.525	2000	0.255465	0.991659
3-224	0.436035	0.622303	0.777864	7.7171	0.0658706	0.962242	7.50368	1.42494	7.74327	82.6705	2000	0.203311	0.990943
3-225	0.64277	0.395319	0.80603	9.74923	0.0405097	1.03264	9.96133	1.31519	9.34304	119.233	2000	0.244165	0.992585
3-226	0.843051	0.602919	0.802433	10.1787	0.0376402	1.09192	10.2826	1.50486	11.453	137.438	2000	0.262143	0.992004
3-227	0.859046	0.569607	0.812569	10.6681	0.0650896	0.929079	10.2358	1.71038	12.914	102.858	2000	0.22678	0.994035
3-228	0.409563	0.645019	0.758631	10.0887	0.0287356	1.07802	10.3304	1.13479	8.37075	139.388	2000	0.263996	0.991877
3-229	0.373226	0.653219	0.750002	10.8661	0.0508315	1.00799	10.9358	1.68915	13.444	111.261	2000	0.235861	0.99433
3-230	0.477959	0.608803	0.777694	10.6147	0.0350925	1.08906	10.7578	1.46967	11.7276	177.528	2000	0.297933	0.990441
3-231	0.719572	0.581078	0.782749	8.85935	0.0564864	0.959366	8.29806	1.4163	8.38445	87.6059	2000	0.209292	0.992012
3-232	0.495965	0.741521	0.758926	10.2769	0.0303948	1.11648	10.5897	1.33789	10.3799	190.829	2000	0.308892	0.989282
3-233	0.71967	0.82127	0.79203	8.32881	0.050239	1.00444	8.27796	1.28138	7.78039	101.326	2000	0.225084	0.991002
3-234	0.541591	0.677334	0.759816	8.75762	0.0215171	1.16878	9.03304	1.0013	6.4411	96.8312	2000	0.220035	0.992657
3-235	0.73393	0.712689	0.786392	8.17883	0.046879	0.998093	8.33681	1.11928	6.74247	63.5322	2000	0.178231	0.994249
3-236	0.765946	0.772504	0.79317	9.61343	0.0145758	1.21948	9.48319	0.941611	6.39949	81.8554	2000	0.202306	0.994473
3-237	0.465778	0.517112	0.794069	10.2207	0.0298285	1.11106	9.84006	1.28474	9.67429	127.425	2000	0.252413	0.991931
3-238	0.390247	0.480534	0.792541	8.85382	0.0173416	1.21218	9.05856	0.963519	6.20001	63.1202	2000	0.177652	0.995263
3-239	0.640677	0.851239	0.790646	8.54942	0.0351678	1.09673	8.68145	1.21508	7.68973	95.2456	2000	0.218227	0.992118
3-240	0.51978	0.569586	0.774804	8.93581	0.0648948	0.91431	9.04867	1.36281	8.51555	45.2727	2000	0.150454	0.996579
3-241	0.59161	0.425339	0.794585	7.50327	0.0547407	0.99793	7.59698	1.25587	6.71346	70.7012	2000	0.188018	0.992436
3-242	0.623084	0.780443	0.778839	8.99295	0.0279877	1.10124	9.18325	1.08896	7.06533	124.918	2000	0.249918	0.990741
3-243	0.541821	0.47287	0.803998	7.40769	0.0714872	0.874647	7.23252	1.11984	5.73468	61.7313	2000	0.175686	0.992889
3-244	0.601437	0.641055	0.794584	13.9674	0.0174696	1.13913	13.7412	1.22921	12.3955	268.41	2000	0.36634	0.991194
3-245	0.695532	0.76217	0.779649	9.50992	0.0620275	0.949131	9.24535	1.55913	10.36	96.7614	2000	0.219956	0.993197
3-246	0.620489	0.765456	0.777632	9.53112	0.024306	1.14021	9.51848	1.11006	7.94568	197.754	2000	0.314447	0.986371
3-247	0.63677	0.346362	0.798025	14.8134	0.0168929	1.2393	14.5966	1.65287	18.6724	348.995	2000	0.417729	0.98998
3-248	0.636204	0.941655	0.761935	11.4209	0.0448631	1.03782	11.5603	1.70286	14.5268	176.675	2000	0.297217	0.991842
3-249	0.655916	0.414311	0.791078	10.7981	0.048464	1.03383	10.9012	1.69822	13.7718	125.299	2000	0.250299	0.993499
3-250	0.677235	0.54171	0.778186	10.329	0.0368038	1.11221	10.3681	1.57287	12.326	164.833	2000	0.287083	0.990619
3-251	0.712544	0.536798	0.796589	14.6429	0.0277982	1.14436	14.7735	1.89954	21.1633	325.002	2000	0.403114	0.990884
3-252	0.566077	0.724299	0.763144	12.2894	0.033896	1.10034	11.7391	1.6424	15.6989	315.391	2000	0.397109	0.986273
3-253	0.41784	0.571686	0.774023	13.5517	0.0258195	1.15332	13.5063	1.72746	17.2809	281.824	2000	0.375383	0.990472
3-254	0.720462	0.553464	0.795186	14.6728	0.0210655	1.17795	14.588	1.71297	18.2464	328.939	2000	0.405549	0.990449
3-255	0.542494	0.699923	0.775967	13.4187	0.0378266	1.07598	13.1875	1.88222	18.8636	236.563	2000	0.343921	0.991697
3-256	0.58706	0.778244	0.779042	15.465	0.0144395	1.19583	15.2164	1.34376	15.3924	394.258	2000	0.443992	0.989567
3-257	0.768428	0.616402	0.804313	7.99714	0.0753742	0.93273	7.75458	1.51215	8.64734	56.5444	2000	0.168143	0.994269
3-258	1.02483	0.267559	0.835844	12.0371	0.0419086	1.06358	12.0014	1.8213	16.3761	234.448	2000	0.34238	0.990084
3-259	0.82068	0.55576	0.817224	9.39555	0.0443763	1.02474	9.54489	1.44111	9.73637	233.276	2000	0.341523	0.984094
3-260	0.957893	0.60457	0.794717	9.52006	0.0370115	1.15977	9.76487	1.6799	11.9078	72.2138	2000	0.190018	0.995323
3-261	0.603798	0.748274	0.778959	15.2968	0.0260531	1.16698	15.3615	2.04086	23.2384	326.531	2000	0.404061	0.991387
3-262	0.574585	0.418615	0.780803	11.0297	0.0357381	1.06419	11.0642	1.41474	11.5719	130.414	2000	0.255357	0.993397
3-263	1.26178	0.815206	0.79798	14.2907	0.0253276	1.14902	14.0947	1.74293	18.626	288.273	2000	0.379653	0.991132
3-264	0.425987	0.450621	0.775493	13.325	0.0289097	1.17106	13.3104	1.91159	19.3724	217.931	2000	0.3301	0.992493
3-265	0.769617	0.955474	0.758483	13.2385	0.0249759	1.16128	13.2573	1.64374	16.5616	379.844	2000	0.4358	0.986582
3-266	0.482938	0.803497	0.755322	10.5934	0.0371933	1.06653	10.7536	1.426	11.4345	151.559	2000	0.275281	0.991995
3-267	0.866181	0.500021	0.801744	14.8963	0.0352367	1.06076	14.7646	1.8398	20.8126	300.763	2000	0.387791	0.991439
3-268	0.40925	0.377757	0.784722	15.6112	0.0188329	1.21662	15.5925	1.80335	21.0305	317.03	2000	0.39814	0.991983
3-269	0.782331	0.669837	0.791831	13.308	0.0117395	1.23666	13.2854	1.12289	11.0802	301.199	2000	0.388072	0.989431
3-270	0.655441	0.969664	0.763735	13.2615	0.0250897	1.16481	13.4615	1.68453	17.1111	398.181	2000	0.446196	0.986237
3-271	0.426602	0.222004	0.793068	11.4988	0.0261369	1.11291	11.1503	1.2753	10.8766	141.009	2000	0.265527	0.993011
3-272	0.465499	0.554175	0.779938	8.99898	0.0550616	0.95994	8.74398	1.37676	8.53295	96.3011	2000	0.219432	0.992363
3-273	0.72755	0.760883	0.759027	10.0748	0.0362682	1.06655	10.1695	1.33641	9.9349	120.921	2000	0.245887	0.992841
3-274	0.543065	0.656905	0.772051	12.4852	0.0497732	0.944255	12.0681	1.60831	13.9536	196.437	2000	0.313399	0.991744
3-275	0.817804	0.611368	0.80812	10.0415	0.0392984	1.06624	9.8984	1.44515	10.8022	146.938	2000	0.271051	0.990872
3-276	1.09605	1.11887	0.767841	14.3747	0.0126313	1.27326	14.0186	1.41731	15.1132	267.661	2000	0.365829	0.991669
3-277	0.704651	0.394835	0.812083	8.77027	0.0477824	1.02312	8.74647	1.33076	8.57678	76.2505	2000	0.195257	0.99398
3-278	0.888872	0.659368	0.797116	11.5315	0.0298814	1.11223	11.5065	1.49866	12.5059	165.124	2000	0.287336	0.992391
3-279	0.439178	0.51753	0.790306	9.98257	0.0486348	1.01138	9.83982	1.48785	10.7802	93.9544	2000	0.216742	0.994114
3-280	0.364469	0.593517	0.752894	9.94339	0.040559	1.08735	9.9943	1.55563	11.4442	98.7531	2000	0.222208	0.993937
3-281	0.473796	0.741563	0.778048	12.8436	0.0179782	1.20903	12.9373	1.39907	13.6136	255.009	2000	0.357078	0.990732
3-282	0.699695	0.700739	0.78204	12.3742	0.0270624	1.12995	12.5065	1.60853	13.8498	146.258	2000	0.270424	0.994248
3-283	0.633369	0.498269	0.805268	9.99679	0.0573139	0.96888	9.99534	1.59091	11.2902	105.315	2000	0.229472	0.993579
3-284	0.453734	0.705826	0.758142	11.7539	0.0343893	1.09237	11.8345	1.59835	14.0498	211.907	2000	0.325505	0.990796
3-285	0.568494	0.684788	0.780158	11.6106	0.0386276	1.02435	11.4058	1.42571	12.0775	134.833	2000	0.259647	0.993855
3-286	0.678892	0.597781	0.7889	10.9148	0.0393227	1.0605	10.3958	1.51654	12.3364	144.296	2000	0.268604	0.99185
3-287	0.865738	0.589006	0.797778	10.609	0.0419323	1.05755	10.6112	1.56614	12.2334	103.361	2000	0.227333	0.994214
3-288	0.343938	0.400763	0.786524	10.0689	0.0393761	1.09057	10.0729	1.52955	11.5879	108.317	2000	0.232719	0.993463
3-289	0.720869	0.567141	0.794032	11.791	0.0445755	1.04201	11.5168	1.81539	15.2103	139.144	2000	0.263765	0.993579
3-290	0.454884	0.435091	0.785609	13.1433	0.0224487	1.15406	12.9167	1.45816	14.1877	263.23	2000	0.362788	0.990338
3-291	0.716616	0.651714	0.791448	16.3984	0.0152913	1.26464	16.4334	1.87097	22.866	437.518	2000	0.467717	0.990192
3-292	0.492835	0.324389	0.797131	14.8624	0.0183932	1.22288	14.6382	1.72524	19.0557	348.488	2000	0.417425	0.990064
3-293	0.467841	0.492789	0.770015	10.9236	0.0425044	1.04902	11.0429	1.59482	12.8205	215.421	2000	0.328193	0.989308
3-294	0.628162	0.273776	0.823885	9.13868	0.0579928	0.954691	8.93494	1.40438	9.16614	85.0674	2000	0.206237	0.993515
3-295	0.445801	0.445196	0.773818	11.1697	0.0315783	1.14383	10.8493	1.61181	13.6654	197.001	2000	0.313848	0.989749
3-296	0.311302	0.594098	0.782942	11.1859	0.0382327	1.07196	11.0548	1.65433	12.9457	90.2676	2000	0.212447	0.995444
3-297	0.514774	0.494424	0.783371	14.2642	0.0120666	1.1994	14.1196	1.07533	11.3753	276.486	2000	0.37181	0.991482
3-298	0.960222	0.96799	0.774408	17.0504	0.00833082	1.3331	17.1664	1.48566	18.939	543.964	2000	0.521519	0.988598
3-299	0.731459	0.707936	0.770395	14.8642	0.0283045	1.12206	14.8408	1.80658	20.6997	342.442	2000	0.413788	0.990423
3-300	0.69655	0.441605	0.79049	10.7608	0.04865	1.02214	10.2315	1.63555	13.092	186.257	2000	0.30517	0.989102
3-301	0.434056	0.754836	0.741826	7.99935	0.0610549	0.941871	8.15001	1.2473	7.12179	45.841	2000	0.151395	0.995823
3-302	0.520462	0.425514	0.784997	12.7274	0.0152232	1.14713	12.6173	1.01777	9.10508	116.706	2000	0.241564	0.99552
3-303	0.668183	0.433	0.794105	8.62992	0.0257948	1.1369	8.56435	1.04502	6.51701	42.8981	2000	0.146455	0.996388
3-304	0.930417	0.749877	0.771294	9.37491	0.0520368	1.06474	9.33014	1.70946	12.234	101.791	2000	0.225601	0.992729
3-305	0.409014	0.398413	0.786996	13.9293	0.0340862	1.06221	13.8292	1.68665	17.5535	241.3	2000	0.347347	0.99235
3-306	0.893761	0.846029	0.786953	12.5781	0.0127417	1.30279	12.1027	1.39518	12.9867	375.131	2000	0.433088	0.984186
3-307	0.932232	0.975151	0.780697	11.461	0.0413549	1.06228	11.3684	1.67453	14.6251	217.863	2000	0.330048	0.989703
3-308	0.605037	0.458099	0.798104	12.149	0.0316847	1.12115	11.5067	1.65199	15.0216	272.344	2000	0.369015	0.987549
3-309	0.475809	0.580081	0.777797	11.1419	0.0447518	1.03021	11.3738	1.62316	13.3682	143.871	2000	0.268208	0.993206
3-310	0.708538	0.640254	0.783492	12.5474	0.0300047	1.11972	12.6297	1.62591	15.5185	314.796	2000	0.396734	0.987785
3-311	0.548528	0.67167	0.76384	9.66889	0.0572616	1.0053	9.62256	1.67858	11.9346	94.5414	2000	0.217418	0.993841
3-312	0.934949	1.08235	0.778435	14.2671	0.0271462	1.09834	14.1226	1.54781	16.9551	296.887	2000	0.385283	0.990635
3-313	0.591121	0.469326	0.791294	14.6356	0.0162427	1.21875	14.6619	1.49044	16.435	302.593	2000	0.388968	0.991363
3-314	0.483555	0.700075	0.774829	11.1693	0.0411372	1.05513	10.5454	1.57428	13.2778	170.025	2000	0.291569	0.990667
3-315	0.803268	0.586848	0.792119	11.2364	0.0511029	0.999849	10.8124	1.69733	14.1063	194.042	2000	0.311482	0.989901
3-316	0.355774	0.383664	0.795949	9.13204	0.0268602	1.10931	9.01983	1.06278	7.02272	125.331	2000	0.250331	0.990531
3-317	0.685795	0.478681	0.803121	14.0374	0.0182237	1.20075	13.9911	1.49675	15.8662	246.669	2000	0.35119	0.992233
3-318	0.749336	1.10243	0.770664	13.1328	0.0269005	1.11726	13.1391	1.51081	15.2631	328.541	2000	0.405303	0.988156
3-319	0.666662	0.800716	0.770096	11.9501	0.0361274	1.09045	11.9196	1.70916	15.2442	214.012	2000	0.327118	0.990812
3-320	0.421957	0.598872	0.785654	8.1372	0.0341596	1.11458	7.92352	1.15826	7.11466	84.6426	2000	0.205721	0.991691
3-321	0.33442	0.249479	0.781801	9.33452	0.0163148	1.21035	9.20491	0.951643	6.49113	154.166	2000	0.277638	0.988812
3-322	0.611613	0.510006	0.783566	8.75343	0.049299	0.999796	8.87591	1.26553	8.30001	105.589	2000	0.22977	0.991647
3-323	0.661321	0.491511	0.795642	10.0013	0.0250928	1.15934	10.1132	1.2682	9.28013	141.354	2000	0.265851	0.991536
3-324	0.741906	0.517282	0.809591	10.8558	0.0342844	1.10389	10.7129	1.51122	12.4485	166.625	2000	0.288639	0.991086
3-325	0.630945	1.02957	0.77047	10.1201	0.045912	0.977658	9.45459	1.41729	9.6861	218.208	2000	0.330309	0.985194
3-326	0.420362	0.712722	0.757595	9.57526	0.035673	1.09802	9.57353	1.37476	9.78177	111.912	2000	0.23655	0.992411
3-327	0.814453	0.56365	0.800189	9.0363	0.0315801	1.11443	8.84103	1.20731	8.02996	77.9501	2000	0.197421	0.993962
3-328	0.731555	0.469368	0.796853	11.713	0.0350756	1.08026	11.5566	1.54812	13.5718	238.917	2000	0.345628	0.989037
3-329	0.802045	0.921481	0.786651	8.36087	0.0665409	0.918032	8.16923	1.36548	7.92619	65.9661	2000	0.181612	0.993947
3-330	0.565997	0.392874	0.798352	8.87965	0.0406512	1.06658	8.88234	1.30968	8.58279	90.0222	2000	0.212158	0.992989
3-331	0.697626	0.536449	0.77486	10.4543	0.025916	1.12735	10.5198	1.24858	9.45919	141.623	2000	0.266105	0.992053
3-332	0.708419	0.580777	0.815491	10.3811	0.0383152	1.05032	10.1941	1.3989	10.3966	127.639	2000	0.252625	0.992469
3-333	0.384717	0.53488	0.770814	8.2014	0.0518355	0.98838	8.30251	1.2638	7.3939	74.3676	2000	0.192831	0.993359
3-334	0.737816	0.880698	0.786805	10.9677	0.0374664	1.0562	11.0251	1.45481	11.8964	135.74	2000	0.260519	0.9931
3-335	0.422862	0.364145	0.781057	11.4084	0.0246381	1.12438	11.1627	1.24403	10.5478	133.545	2000	0.258404	0.993407
3-336	0.605038	0.495832	0.786245	9.49931	0.0517552	0.972564	9.05809	1.34183	9.21376	79.1469	2000	0.198931	0.994193
3-337	0.643888	0.569353	0.779654	9.79203	0.0445463	0.991835	9.61556	1.28195	8.85915	187.906	2000	0.306518	0.987634
4-001	1.2352	1.14443	0.788355	16.7516	0.0333051	1.13614	17.6756	2.58326	31.2132	220.635	2000	0.332141	0.995566
4-002	0.919271	1.1651	0.781893	13.2615	0.049669	0.97542	13.8893	1.89532	17.3267	142.919	2000	0.26732	0.995319
4-003	0.963413	0.842232	0.786997	10.5764	0.0768209	0.969653	10.8783	2.35018	17.2127	29.5228	2000	0.121497	0.99844
4-004	1.05966	1.10176	0.772644	19.4128	0.0366209	1.09336	20.6064	2.91431	39.8602	183.964	2000	0.303285	0.99732
4-005	0.911594	0.772339	0.797201	19.9614	0.0533836	0.955947	20.4702	2.84331	39.0365	317.317	2000	0.39832	0.995379
4-006	1.04514	0.676849	0.807764	12.611	0.0614892	1.0468	13.0068	2.71844	24.5232	80.4775	2000	0.200596	0.997001
4-007	1.32114	1.03725	0.796877	20.2847	0.038692	1.10378	21.2505	3.2576	47.5827	171.954	2000	0.293218	0.997614
4-008	0.852602	1.06424	0.787786	14.6473	0.0490855	1.03925	14.5896	2.47129	25.6013	80.1327	2000	0.200166	0.99767
4-009	0.600625	0.93815	0.773061	18.1332	0.0512077	0.983172	18.6779	2.74788	34.0472	133.606	2000	0.258462	0.997638
4-010	0.728934	1.22663	0.774988	21.3914	0.0492069	0.964628	22.1741	2.85535	42.684	237.846	2000	0.344852	0.997018
4-011	0.591773	1.10468	0.768141	19.5836	0.0538532	0.966008	20.2532	2.84365	39.8636	296.198	2000	0.384836	0.995553
4-012	1.29844	1.29789	0.790845	21.7632	0.0351715	1.12747	22.7212	3.40631	53.8842	255.031	2000	0.357093	0.996946
4-013	0.877843	0.673179	0.7896	10.9846	0.0689203	0.978567	10.9523	2.167	17.057	48.9104	2000	0.156382	0.997487
4-014	1.19214	1.20616	0.777345	19.5853	0.0473369	1.01168	20.1098	2.93038	40.246	90.1293	2000	0.212284	0.998625
4-015	1.03571	0.854544	0.782964	22.8141	0.0431179	1.03723	23.4901	3.30559	53.9213	249.81	2000	0.353419	0.997221
4-016	1.44208	1.25488	0.788011	22.5822	0.0453753	1.0508	23.6835	3.60637	58.5108	242.992	2000	0.348563	0.997299
4-017	0.881291	1.05455	0.769502	21.4396	0.0249376	1.20028	22.2437	2.96031	47.8935	379.527	2000	0.435619	0.995238
4-018	0.926704	1.32422	0.76463	19.0445	0.0233717	1.21813	20.5656	2.64867	37.9554	373.616	2000	0.432213	0.99441
4-019	1.04574	0.918699	0.799573	9.36239	0.0614439	1.06304	9.64549	2.0844	14.1227	41.9469	2000	0.144822	0.997174
4-020	1.18728	1.07044	0.786197	19.7193	0.0406558	1.05105	20.598	2.81564	39.8986	202.887	2000	0.318502	0.997054
4-021	0.989455	0.944014	0.779939	22.1185	0.0493682	0.977175	22.2424	3.06933	47.7113	240.042	2000	0.346441	0.997023
4-022	1.05729	0.937948	0.783206	21.2137	0.0354639	1.12782	21.7779	3.32888	51.5206	222.742	2000	0.333723	0.997115
4-023	0.796469	0.816042	0.780182	10.8461	0.0704087	0.998507	10.884	2.3281	18.1012	45.6807	2000	0.15113	0.997602
4-024	2.11341	1.29665	0.817687	23.6731	0.0315702	1.10705	24.8146	3.13253	54.0516	271.821	2000	0.36866	0.997261
4-025	0.540713	1.05823	0.754148	10.4758	0.0833359	0.936676	10.7674	2.29999	16.8012	34.4468	2000	0.131238	0.998124
4-026	0.395948	0.44704	0.799411	7.29109	0.081754	0.986551	7.49079	1.77069	9.26884	11.5446	2000	0.0759757	0.998687
4-027	1.30038	1.24274	0.788256	19.565	0.0334553	1.0896	20.8124	2.58281	36.8028	199.675	2000	0.31597	0.997122
4-028	0.812341	0.978646	0.760756	7.73495	0.0841246	0.960892	7.92879	1.81115	9.9584	13.2339	2000	0.0813446	0.998669
4-029	0.782966	0.852954	0.790804	15.7774	0.0585251	0.97694	16.0001	2.6117	29.2568	93.6748	2000	0.216419	0.99773
4-030	0.976877	0.890953	0.793468	18.4188	0.0511391	0.954632	18.0789	2.50429	31.7339	155.664	2000	0.278984	0.997067
4-031	1.13694	1.31157	0.778267	20.8875	0.029679	1.16558	22.0431	3.11261	47.5004	329.339	2000	0.405795	0.99584
4-032	1.00865	1.30527	0.774959	22.7669	0.0408769	1.05703	23.7223	3.32169	54.6089	244.463	2000	0.349616	0.997288
4-033	0.7424	0.968527	0.778944	13.0041	0.0688019	0.952437	13.4781	2.39685	21.9539	73.9552	2000	0.192296	0.997459
4-034	1.0808	1.07504	0.782841	21.76	0.022141	1.21794	22.9357	2.89147	47.1089	514.699	2000	0.507296	0.993894
4-035	0.823113	0.549787	0.787074	14.4803	0.0616977	0.968677	14.9287	2.49766	25.3062	77.6497	2000	0.19704	0.997854
4-036	0.950316	0.690323	0.787716	18.1516	0.0225633	1.20306	19.1632	2.35257	31.804	293.661	2000	0.383185	0.995068
4-037	0.748862	0.993262	0.787062	21.7865	0.0521012	0.97834	22.7078	3.20511	49.2449	193.388	2000	0.310956	0.997663
4-038	1.15015	0.88915	0.791569	20.5642	0.0467414	0.999496	21.2552	2.85315	42.008	304.826	2000	0.390401	0.995818
4-039	0.988214	1.13556	0.766676	19.2301	0.0437417	1.01806	20.2901	2.63379	36.4924	178.079	2000	0.298395	0.997327
4-040	0.794048	0.832093	0.781578	15.2196	0.0354709	1.08655	15.9738	2.12455	23.3283	190.439	2000	0.308576	0.995343
4-041	1.08485	1.33746	0.773199	20.9728	0.0249631	1.19087	21.861	2.85629	44.6485	308.928	2000	0.393019	0.99598
4-042	1.50224	1.34951	0.787564	21.3851	0.0475123	0.995452	21.9293	2.99777	45.751	175.288	2000	0.296048	0.997748
4-043	1.02664	0.819875	0.778637	15.846	0.03591	1.08234	16.6007	2.1376	25.4266	270.241	2000	0.367588	0.993853
4-044	1.08824	1.40803	0.777392	21.913	0.0339098	1.14837	23.2309	3.49167	56.0243	244.844	2000	0.349889	0.997159
4-045	1.93608	1.46194	0.807225	19.345	0.0597801	0.969721	19.2204	3.22443	43.894	126.809	2000	0.251803	0.997877
4-046	0.966627	1.061	0.780373	23.204	0.0423562	1.05263	24.4911	3.43216	57.739	299.826	2000	0.387186	0.996893
4-047	0.880788	0.616121	0.809192	16.3318	0.0439819	0.998754	16.0532	2.13264	24.8978	128.413	2000	0.25339	0.996919
4-048	1.37654	0.861603	0.80693	21.7353	0.0309564	1.15335	22.9201	3.38491	51.5538	285.557	2000	0.377861	0.996634
4-049	1.46226	1.5547	0.77779	20.3754	0.0267267	1.18843	21.4996	2.9211	44.3553	282.091	2000	0.37556	0.99618
4-050	1.20858	1.1035	0.782739	16.0458	0.0592879	0.949176	16.2705	2.50485	27.9421	116.472	2000	0.241321	0.997246
4-051	1.46091	0.92786	0.800981	24.0446	0.0414956	1.0729	25.2099	3.75172	65.0286	331.013	2000	0.406825	0.996748
4-052	1.08595	1.0802	0.783786	19.4861	0.0491318	0.956472	19.322	2.54412	34.1236	170.855	2000	0.29228	0.997205
4-053	1.4963	1.28943	0.79954	20.7796	0.0290169	1.16532	21.9018	3.05274	46.1884	304.879	2000	0.390435	0.995994
4-054	0.827956	1.16007	0.780601	20.8664	0.0237202	1.21411	21.9772	2.89709	45.2844	374.11	2000	0.432499	0.995222
4-055	1.68151	1.30034	0.806696	22.2618	0.0243509	1.21004	23.767	3.17254	52.101	344.76	2000	0.415187	0.996183
4-056	0.965531	0.685408	0.796819	20.9898	0.0367684	1.10221	22.2016	3.17209	48.1855	213.288	2000	0.326564	0.997303
4-057	0.954713	0.631384	0.79588	13.7775	0.0666383	0.967233	14.074	2.54058	24.9438	72.3445	2000	0.19019	0.997739
4-058	0.921545	0.857493	0.784042	18.6846	0.054388	0.986935	18.8614	2.95873	38.9585	144.407	2000	0.268707	0.997491
4-059	1.49792	1.2772	0.791597	21.2488	0.0294363	1.14588	22.4227	2.94787	46.1682	411.411	2000	0.453547	0.994899
4-060	0.788149	0.971141	0.776283	21.4525	0.0460983	1.01279	21.7829	3.08548	47.1951	171.728	2000	0.293025	0.997761
4-061	1.22958	1.63231	0.760568	20.1626	0.0360069	1.04935	21.3674	2.53944	36.7768	175.647	2000	0.296351	0.997614
4-062	0.705405	1.04852	0.766357	23.8558	0.0463932	1.01399	24.8588	3.44632	58.8725	257.517	2000	0.358829	0.997417
4-063	1.00072	0.790084	0.794422	20.6754	0.0201491	1.24581	21.9924	2.78077	42.2698	254.627	2000	0.35681	0.996721
4-064	0.708694	1.1333	0.767992	21.9704	0.048551	1.00917	23.1187	3.3	51.4203	154.101	2000	0.27758	0.998211
4-065	1.29321	1.48296	0.78342	22.2217	0.0362895	1.12018	23.3485	3.44109	56.5654	296.745	2000	0.385192	0.996619
4-066	0.811153	0.676456	0.783748	19.3088	0.0321425	1.1002	20.4178	2.53958	35.689	224.699	2000	0.335186	0.996712
4-067	0.699698	0.964589	0.77752	23.2213	0.046979	0.988463	23.7494	3.13818	51.9122	238.728	2000	0.345491	0.997381
4-068	1.00294	1.35023	0.770608	20.7814	0.0241042	1.2331	22.0796	3.09901	48.1134	370.807	2000	0.430585	0.995222
4-069	0.872429	1.43251	0.765534	23.3946	0.0456172	1.01683	24.7323	3.35765	56.3722	285.304	2000	0.377693	0.997097
4-070	1.28587	0.873912	0.787983	20.8036	0.054832	0.964702	20.5015	3.11684	45.2405	144.38	2000	0.268682	0.997884
4-071	0.973219	1.0577	0.779613	21.1325	0.0466941	0.998852	21.9063	2.95277	44.2338	196.354	2000	0.313332	0.997463
4-072	0.971378	0.97162	0.785006	16.3167	0.0278736	1.15083	17.3558	2.14897	26.3945	235.642	2000	0.343251	0.995088
4-073	0.928358	1.07115	0.782444	19.6455	0.0552018	0.966458	19.9123	2.95386	40.9317	179.626	2000	0.299688	0.997232
4-074	1.16216	0.872609	0.806907	19.3638	0.0276852	1.17329	20.4909	2.7601	39.0967	283.505	2000	0.3765	0.995735
4-075	1.36317	0.912619	0.804212	21.7969	0.0484347	1.03428	22.9256	3.56841	54.836	246.486	2000	0.35106	0.997017
4-076	0.751451	0.780231	0.797245	8.97036	0.0811211	0.99192	9.05106	2.22409	14.2072	42.109	2000	0.145102	0.996768
4-077	0.782136	0.651922	0.803321	9.75535	0.0701973	0.974143	9.84362	1.96114	13.5041	26.6139	2000	0.115356	0.998296
4-078	0.50986	0.951794	0.779291	22.6553	0.0558516	0.957175	23.3899	3.37415	53.3622	229.686	2000	0.338885	0.997387
4-079	0.836858	0.964555	0.774531	12.5259	0.0573685	0.990637	12.6764	2.15657	18.8112	45.2798	2000	0.150466	0.998281
4-080	1.07971	1.30117	0.774078	22.5943	0.0404935	1.05342	23.4453	3.24224	52.5567	239.386	2000	0.345967	0.997272
4-081	0.860207	0.839455	0.778998	18.5723	0.0278248	1.1374	19.4239	2.40283	32.6165	253.918	2000	0.356313	0.995816
4-082	1.21045	1.18874	0.787851	23.4612	0.0442318	1.02001	24.2767	3.31344	55.2079	384.941	2000	0.438714	0.996006
4-083	0.996632	0.863978	0.794779	23.477	0.0328426	1.14723	24.7099	3.63511	62.031	271.822	2000	0.368661	0.997236
4-084	1.02674	0.777443	0.804133	24.2605	0.031599	1.16339	25.246	3.75889	67.3186	352.35	2000	0.419732	0.996542
4-085	0.76423	0.979492	0.773613	19.5357	0.0566371	0.963638	20.0699	2.99301	41.2625	222.696	2000	0.333689	0.996594
4-086	0.866902	1.25943	0.760938	22.5822	0.0260651	1.19975	23.2877	3.2537	55.0317	616.143	2000	0.555042	0.992802
4-087	1.02729	1.41322	0.76525	21.3231	0.024963	1.19183	22.6286	2.94442	46.0436	298.411	2000	0.386271	0.996376
4-088	1.42326	0.991509	0.797581	21.5551	0.0260255	1.19881	23.0941	3.13121	50.0622	378.676	2000	0.43513	0.995521
4-089	0.850006	1.11587	0.767729	22.3212	0.0250507	1.2344	23.6702	3.50609	57.2593	293.928	2000	0.383359	0.996736
4-090	0.81305	1.10378	0.775293	22.2321	0.0512859	1.00082	22.7588	3.44672	54.2923	171.534	2000	0.29286	0.997962
4-091	0.8366	1.055	0.773213	18.6294	0.0493243	1.01827	18.698	2.9359	38.8558	128.7	2000	0.253673	0.997747
4-092	1.37912	1.13447	0.797977	18.7182	0.0273495	1.17719	19.7738	2.66049	36.8792	309.612	2000	0.393454	0.995061
4-093	0.865891	1.11876	0.777173	23.6238	0.0542446	0.973845	24.1741	3.54874	59.735	214.552	2000	0.32753	0.997708
4-094	1.0414	0.78356	0.803456	12.3537	0.0582575	1.04142	12.7309	2.46596	21.8514	41.2253	2000	0.143571	0.99842
4-095	1.41765	1.06227	0.791401	19.6825	0.0277301	1.18556	20.8118	2.94448	42.3859	312.679	2000	0.395398	0.995493
4-096	0.930658	0.643087	0.790993	17.5923	0.0491794	0.979651	18.1222	2.39684	30.4169	127.567	2000	0.252554	0.997592
4-097	1.08461	1.2634	0.771073	19.8501	0.0320978	1.13804	21.068	2.90126	42.7043	351.653	2000	0.419317	0.99503
4-098	1.07489	0.891458	0.791257	23.371	0.0474248	1.01303	24.4053	3.4252	57.6033	263.602	2000	0.363044	0.997268
4-099	1.05254	1.09153	0.781198	25.6708	0.0374472	1.13693	26.6413	4.32121	81.5362	329.313	2000	0.405779	0.997106
4-100	1.09632	1.27967	0.77623	15.6458	0.0279334	1.15311	16.5114	2.09405	24.4341	160.733	2000	0.283489	0.996299
4-101	0.776436	0.99757	0.775891	22.6616	0.0339274	1.11766	23.9592	3.28806	54.6061	234.561	2000	0.342463	0.99745
4-102	1.16043	1.00464	0.784726	23.1414	0.0466745	1.01629	24.3432	3.37698	56.4103	228.168	2000	0.337763	0.997598
4-103	0.732474	0.944249	0.771366	19.9782	0.0497776	0.998715	20.4925	2.9685	42.3793	146.392	2000	0.270548	0.99784
4-104	1.22828	0.844422	0.794841	23.657	0.0365384	1.10873	24.8844	3.60019	62.1924	301.243	2000	0.3881	0.996967
4-105	0.986425	1.27204	0.771903	21.0644	0.0256855	1.18613	22.1596	2.96574	45.3757	229.682	2000	0.338882	0.997067
4-106	0.555783	0.762794	0.778284	9.69287	0.0723246	0.99773	9.98892	2.12179	14.8644	53.397	2000	0.163397	0.996574
4-107	1.57922	1.03397	0.794142	26.2456	0.0282208	1.23417	27.9282	4.51505	87.5992	429.181	2000	0.463239	0.996565
4-108	1.135	1.05674	0.788101	22.9407	0.0600581	0.988768	23.3789	4.0414	65.8758	195.399	2000	0.312569	0.997786
4-109	1.55817	1.75999	0.781742	23.5292	0.0489606	1.01494	24.2823	3.611	61.1211	260.931	2000	0.3612	0.99726
4-110	1.23998	1.43596	0.767921	22.565	0.0524934	0.961125	23.1954	3.15657	50.1618	245.429	2000	0.350306	0.997211
4-111	1.67683	1.22571	0.793197	25.2604	0.0247627	1.25366	26.4211	4.06695	77.4818	480.279	2000	0.49004	0.995701
4-112	1.09059	1.31317	0.778508	21.2603	0.0224582	1.22787	22.5934	2.93913	46.7722	392.598	2000	0.443056	0.995191
4-113	0.898584	1.0507	0.782328	19.8518	0.0245879	1.20095	21.1602	2.73364	40.796	415.102	2000	0.455578	0.994231
4-114	1.02426	0.968396	0.784906	20.3295	0.0591132	0.934412	20.5231	3.03436	42.363	131.283	2000	0.256206	0.998092
4-115	1.09929	1.51733	0.769341	22.7278	0.049355	1.00669	23.7289	3.43298	55.6514	205.199	2000	0.320311	0.99776
4-116	1.67125	1.32316	0.803533	25.1121	0.0169712	1.32197	26.3618	3.59666	68.6114	693.398	2000	0.588812	0.993792
4-117	1.48119	1.7552	0.780107	25.7413	0.0269653	1.23608	27.2183	4.26591	81.8116	416.553	2000	0.456373	0.996502
4-118	1.56183	1.69895	0.768505	25.7484	0.0269744	1.2359	27.2522	4.26317	81.825	418.321	2000	0.457341	0.996484
4-119	1.17755	1.47085	0.778129	22.4047	0.0216491	1.25733	23.5694	3.24214	54.8795	418.422	2000	0.457396	0.995328
4-120	1.3293	1.12504	0.794911	22.5065	0.0232024	1.24422	23.9782	3.40459	56.4523	425.059	2000	0.461009	0.995405
4-121	0.957836	1.1683	0.770813	18.8108	0.0294048	1.16488	20.0379	2.78713	38.07	260.798	2000	0.361108	0.995957
4-122	0.959896	1.11962	0.774221	18.7276	0.026559	1.17385	19.6985	2.5714	35.7044	312.683	2000	0.3954	0.99495
4-123	0.96737	1.4036	0.765761	19.4907	0.0270374	1.16752	20.5862	2.65235	38.5157	292.236	2000	0.382254	0.995709
4-124	0.97938	1.33759	0.764921	22.291	0.024972	1.2026	23.7253	3.12295	52.2594	437.924	2000	0.467934	0.995138
4-125	0.904006	0.566618	0.808571	13.4563	0.0500985	1.03752	13.6288	2.28841	22.2064	134.767	2000	0.259583	0.995445
4-126	1.36282	1.28664	0.783764	21.9834	0.0298648	1.16909	23.0854	3.32418	53.6196	322.37	2000	0.401479	0.996223
4-127	0.838525	0.978375	0.758762	13.4115	0.0577014	1.01845	13.477	2.47009	23.8042	69.4348	2000	0.186326	0.997613
4-128	1.2318	0.765007	0.802882	21.1458	0.049721	0.962915	22.0352	2.82212	42.2608	433.731	2000	0.465688	0.994429
4-129	1.4767	1.08698	0.782979	22.6804	0.0355529	1.11186	23.9153	3.4027	56.0976	258.785	2000	0.359712	0.997179
4-130	1.02799	1.05236	0.779078	19.2441	0.0545001	0.958588	19.9204	2.76166	37.9004	226.832	2000	0.336773	0.996431
4-131	1.23722	0.88224	0.804529	22.6176	0.0269237	1.19314	23.9562	3.31642	55.7117	371.747	2000	0.431131	0.995969
4-132	0.975575	0.856921	0.783032	12.4727	0.072816	0.975028	12.926	2.60685	23.0512	57.2649	2000	0.169211	0.99786
4-133	0.957409	0.803882	0.787673	22.1955	0.0446369	1.03931	23.0492	3.34235	53.2755	259.052	2000	0.359897	0.996993
4-134	0.992303	1.1741	0.784099	19.8644	0.0588625	0.941884	19.8433	3.00976	41.4216	138.248	2000	0.262914	0.997817
4-135	0.989642	1.25422	0.787047	21.8574	0.0501043	0.987303	22.6249	3.1437	49.0707	167.14	2000	0.289084	0.997973
4-136	1.58427	0.913648	0.8003	22.9027	0.0367515	1.13661	24.4218	3.80871	63.785	258.123	2000	0.359251	0.997287
4-137	1.32267	1.21225	0.793349	20.7667	0.0322639	1.15709	21.5959	3.27527	49.5922	244.633	2000	0.349738	0.996715
4-138	0.959378	1.12012	0.773733	18.9282	0.0559218	0.953193	18.9481	2.85551	36.8233	102.959	2000	0.226891	0.998212
4-139	0.967161	1.15248	0.777869	20.6297	0.0274517	1.18052	21.998	2.96821	45.5146	372.572	2000	0.431608	0.99517
4-140	0.641033	0.812743	0.776985	22.5749	0.0582664	0.945294	22.7395	3.36794	53.3676	223.9	2000	0.334589	0.997341
4-141	0.689104	0.850762	0.774487	16.306	0.0381615	1.08319	17.1909	2.41329	28.3839	198.664	2000	0.31517	0.995799
4-142	1.26932	0.809612	0.806682	20.6115	0.0486469	1.0005	21.6357	3.01075	44.3824	215.809	2000	0.328489	0.99709
4-143	1.08259	1.10684	0.776619	23.8239	0.0586789	0.972592	24.1919	3.89297	65.7895	253.14	2000	0.355767	0.997322
4-144	0.606104	1.19984	0.769161	18.5215	0.0535893	0.969241	18.4718	2.79316	35.7038	137.872	2000	0.262556	0.997478
4-145	0.69032	0.966203	0.777518	23.1136	0.0582365	0.939179	23.4381	3.40292	54.6909	156.1	2000	0.279374	0.998253
4-146	1.25235	1.03904	0.788624	23.1513	0.0341179	1.13006	24.3273	3.52537	59.6446	270.9	2000	0.368035	0.997129
4-147	0.744004	0.9719	0.771426	20.3282	0.0616507	0.951591	20.9376	3.28606	47.0878	162.865	2000	0.285364	0.997692
4-148	1.11518	0.779402	0.791426	21.7232	0.0523711	0.972238	22.536	3.13245	48.3512	208.506	2000	0.322882	0.997464
4-149	1.24861	1.12479	0.792223	24.0468	0.0333629	1.06939	25.0477	3.00356	51.9374	379.824	2000	0.435789	0.996265
4-150	1.19915	1.4072	0.775813	22.4332	0.0212392	1.23915	23.5307	3.07594	51.1526	353.405	2000	0.42036	0.996029
4-151	1.49438	1.2393	0.790356	22.5634	0.0382896	1.11526	23.5966	3.66544	60.3771	241.103	2000	0.347205	0.997308
4-152	1.00704	1.14413	0.788501	21.6432	0.0360203	1.09637	22.7448	3.1422	49.5461	270.327	2000	0.367646	0.996762
4-153	0.899637	1.17921	0.770967	12.7411	0.058465	1.02018	13.0837	2.39034	21.885	67.1636	2000	0.183253	0.997555
4-154	0.664316	1.17522	0.768207	22.8249	0.050296	0.991949	23.6367	3.35045	54.7358	228.484	2000	0.337997	0.997456
4-155	0.852092	0.912428	0.785162	14.8751	0.0596815	0.99341	15.162	2.65492	28.068	74.3589	2000	0.19282	0.997966
4-156	1.06879	0.74109	0.797554	19.6432	0.0476241	0.976909	20.0403	2.62465	36.1744	148.936	2000	0.272889	0.997718
4-157	0.764914	1.1636	0.750377	21.7801	0.0401688	1.07959	22.7869	3.31729	52.6978	228.312	2000	0.33787	0.997253
4-158	1.00151	0.515395	0.792155	19.3236	0.045925	1.01473	19.4325	2.78182	38.5331	169.165	2000	0.290831	0.997248
4-159	0.867708	0.768136	0.7962	14.93	0.0577909	1.01989	15.2916	2.77169	29.7114	86.3414	2000	0.207776	0.997691
4-160	0.872326	1.11482	0.763709	17.2652	0.0316774	1.12621	18.3966	2.39078	30.6475	270.217	2000	0.367571	0.995011
4-161	0.903034	0.768673	0.784434	21.1229	0.0565076	0.9759	21.7774	3.36259	50.1282	176.507	2000	0.297075	0.997695
4-162	0.684479	0.925021	0.777317	17.8954	0.038644	1.0615	18.9325	2.54474	32.3784	179.935	2000	0.299946	0.996902
4-163	1.04744	0.678416	0.790927	23.5804	0.0423723	1.07975	24.5274	3.79152	64.9571	281.211	2000	0.374974	0.997093
4-164	1.29161	1.54141	0.783991	22.3513	0.0246567	1.2373	23.9888	3.48128	57.4631	435.818	2000	0.466807	0.995231
4-165	1.52743	1.21299	0.798363	20.1757	0.0241162	1.2091	21.3185	2.80732	42.4288	316.309	2000	0.397687	0.995625
4-166	0.796325	0.572987	0.802575	8.13056	0.0754308	1.02483	8.44682	1.97964	11.7909	31.1931	2000	0.124886	0.997285
4-167	1.39397	1.44084	0.778268	21.1706	0.041156	1.06878	21.896	3.19983	49.347	207.391	2000	0.322018	0.997267
4-168	1.3057	1.12578	0.787709	21.1993	0.0450018	1.0062	22.2348	2.8932	44.0256	249.416	2000	0.35314	0.996848
4-169	0.858601	0.667427	0.791872	11.6521	0.0649501	1.03079	11.527	2.45961	21.1937	87.1886	2000	0.208792	0.995933
4-170	0.845545	1.26335	0.765125	20.8065	0.0244694	1.20494	22.1136	2.89214	45.184	476.626	2000	0.488173	0.993875
4-171	0.665017	1.03018	0.773288	20.3137	0.0529959	0.98205	21.271	3.08883	44.073	136.023	2000	0.26079	0.99814
4-172	0.982427	1.08469	0.782738	17.844	0.0400929	1.06504	19.0258	2.63855	33.5952	160.876	2000	0.283616	0.997229
4-173	0.983048	0.82434	0.783947	23.3513	0.0521511	1.02121	24.1904	3.92743	65.1464	339.276	2000	0.411871	0.996397
4-174	1.36142	1.08563	0.794676	25.9602	0.0264723	1.26465	27.7033	4.62875	88.6742	442.193	2000	0.470209	0.996376
4-175	1.38586	0.890199	0.79659	19.0477	0.0244947	1.2119	20.2753	2.71696	38.4894	310.467	2000	0.393997	0.99529
4-176	1.06053	1.35318	0.774362	25.2772	0.0195057	1.28922	26.5372	3.65797	70.6222	794.232	2000	0.630171	0.992929
4-177	1.30265	0.890826	0.794812	19.6741	0.0493718	0.972301	20.5606	2.6778	37.3439	199.068	2000	0.31549	0.997074
4-178	0.789005	1.02846	0.767451	16.5798	0.0605499	0.986434	16.4106	2.93819	34.4399	88.3003	2000	0.210119	0.997971
4-179	0.821191	1.32377	0.769762	24.9514	0.0343068	1.16731	26.2873	4.18787	78.0951	368.496	2000	0.429241	0.996642
4-180	0.49503	0.872997	0.761679	14.6823	0.0609471	0.967105	14.8296	2.47879	25.5627	63.1716	2000	0.177724	0.998224
4-181	1.00139	1.34241	0.771029	21.3006	0.0399909	1.09259	22.6127	3.3804	52.252	223.373	2000	0.334195	0.997257
4-182	0.772875	1.01094	0.775297	22.3463	0.0497682	0.98348	23.0815	3.15654	50.0018	251.096	2000	0.354328	0.997097
4-183	1.20101	1.38992	0.774179	20.7935	0.0216364	1.23092	21.9153	2.81433	43.6967	355.726	2000	0.421738	0.995381
4-184	0.863023	1.10532	0.771783	21.4974	0.0384613	1.09129	22.5727	3.29215	51.0211	260.766	2000	0.361086	0.996809
4-185	0.90049	0.980004	0.759951	11.0323	0.0846825	0.944268	11.4161	2.48539	19.439	29.7511	2000	0.121965	0.998558
4-186	0.770436	0.446256	0.795642	20.7949	0.0532258	0.971131	21.6302	3.02205	44.7814	202.304	2000	0.318044	0.997309
4-187	0.835014	0.666241	0.79806	21.5289	0.0455384	1.01796	22.1359	3.13345	47.5751	157.41	2000	0.280544	0.998012
4-188	0.865715	0.677755	0.773917	13.7741	0.0614643	0.997456	14.384	2.54408	25.0919	88.0651	2000	0.209839	0.997328
4-189	1.32388	1.11288	0.792277	21.6089	0.0310984	1.16381	22.7475	3.36122	52.8838	289.536	2000	0.380484	0.996523
4-190	1.30005	1.03137	0.789234	19.445	0.0222104	1.22287	20.4773	2.63251	38.2082	442.169	2000	0.470196	0.99345
4-191	1.12014	1.26388	0.778848	14.0895	0.0411974	1.03476	14.939	1.9156	19.684	162.197	2000	0.284778	0.995411
4-192	0.72019	1.00801	0.774457	27.2784	0.0158625	1.35942	28.2257	4.11402	84.77	661.096	2000	0.574933	0.994872
4-193	1.19608	1.46073	0.770488	22.3337	0.0609029	0.95704	22.3314	3.61493	57.3504	265.669	2000	0.364465	0.996702
4-194	1.08311	1.5414	0.768064	25.3028	0.0267133	1.21967	26.7967	3.9164	75.1396	544.335	2000	0.521697	0.995232
4-195	1.4563	1.16229	0.791245	23.6427	0.0186909	1.27979	24.6317	3.27753	58.0882	647.834	2000	0.569137	0.993322
4-196	1.11728	0.97385	0.790909	24.8502	0.0357054	1.15511	26.006	4.21009	77.3208	345.622	2000	0.415705	0.996803
4-197	1.29148	0.986649	0.791771	23.071	0.0351123	1.11797	24.3357	3.50959	58.52	244.618	2000	0.349727	0.997419
4-198	1.60068	1.37058	0.801845	22.5368	0.0242633	1.22509	23.5517	3.33887	55.2932	312.752	2000	0.395444	0.996512
4-199	1.49612	1.48342	0.791349	24.7538	0.0440847	1.11422	25.7031	4.61413	82.6759	300.692	2000	0.387745	0.997145
4-200	0.866246	0.544481	0.802147	13.4086	0.0646421	0.969089	13.6755	2.44517	22.8944	50.0792	2000	0.158239	0.998328
4-201	1.23799	0.835513	0.795761	19.4167	0.0294011	1.17191	20.5192	2.94088	41.6324	234.979	2000	0.342768	0.996505
4-202	1.0053	1.03641	0.802272	14.2805	0.0847072	0.893595	14.6304	2.80489	27.5472	62.2866	2000	0.176475	0.998183
4-203	0.968482	1.3271	0.772714	20.204	0.0542278	0.951129	21.1643	2.84258	40.3829	222.761	2000	0.333737	0.996868
4-204	1.48384	0.920002	0.79341	21.6655	0.0402147	1.06674	23.0933	3.26789	50.0388	285.861	2000	0.378061	0.996648
4-205	0.679487	0.991797	0.765958	13.9207	0.0516089	1.02835	14.0017	2.34398	23.6465	114.328	2000	0.23909	0.996377
4-206	1.32885	1.33885	0.785277	15.338	0.0549932	1.01823	16.1048	2.69709	29.5502	132.943	2000	0.257821	0.996805
4-207	1.38032	1.51641	0.780509	19.2593	0.0248	1.18614	20.4114	2.55767	36.8468	409.755	2000	0.452634	0.993888
4-208	1.42182	1.24935	0.788807	23.2943	0.0578183	0.982982	23.3756	3.87881	63.9034	150.731	2000	0.274528	0.998301
4-209	1.00757	1.07922	0.785243	19.7388	0.029286	1.18412	20.4419	3.04413	44.5282	265.154	2000	0.364111	0.996026
4-210	1.47191	1.23787	0.797281	25.0881	0.0305278	1.21001	26.8402	4.29716	80.4327	447.163	2000	0.472844	0.996087
4-211	0.859668	0.929008	0.781261	25.9589	0.0439361	1.08863	27.0105	4.42417	83.9524	373.293	2000	0.432026	0.996837
4-212	1.40006	1.09452	0.805324	21.4039	0.0316464	1.15508	22.5437	3.2336	51.3876	407.811	2000	0.451559	0.99501
4-214	0.957793	1.21047	0.777145	22.1641	0.0192785	1.274	23.62	3.11746	51.168	445.462	2000	0.471944	0.995
4-215	1.10892	1.19578	0.790553	20.3241	0.0318406	1.14908	21.5638	3.06655	45.502	240.523	2000	0.346787	0.996779
4-216	0.765016	0.665196	0.79571	12.1796	0.0728409	0.957874	12.5142	2.40771	20.9605	80.7622	2000	0.200951	0.996786
4-217	1.38442	0.954029	0.799202	22.6675	0.0572188	0.991184	23.5476	3.85824	61.7751	247.164	2000	0.351542	0.997207
4-218	0.914289	0.808267	0.787531	20.9629	0.0539094	0.955752	20.9331	2.96761	43.8389	148.415	2000	0.27241	0.997919
4-219	0.988791	0.62006	0.838532	8.43499	0.0933725	0.930767	8.61055	2.08256	12.2614	29.613	2000	0.121682	0.997454
4-220	1.30522	1.58908	0.778613	23.7905	0.0280415	1.21355	25.4313	3.83493	67.9313	463.635	2000	0.481474	0.995437
4-221	1.01303	1.36452	0.772765	23.1241	0.0297769	1.1898	24.4125	3.69226	63.0668	310.002	2000	0.393701	0.99671
4-222	1.12054	1.2566	0.761031	23.5743	0.0362413	1.13976	24.558	3.87526	66.9784	349.535	2000	0.418052	0.996318
4-223	1.14533	1.27885	0.781637	20.1336	0.0238261	1.21178	21.4144	2.81051	41.8739	331.996	2000	0.407429	0.995431
4-224	1.11118	0.747226	0.797572	23.1967	0.0530345	0.973097	23.8945	3.39049	55.9376	255.021	2000	0.357086	0.997209
4-225	0.841882	1.268	0.770302	13.6172	0.0643406	1.00348	14.0941	2.68075	26.4002	103.933	2000	0.227962	0.996723
4-226	1.41509	0.943129	0.793348	22.7357	0.0439597	1.04448	23.9221	3.41782	56.1592	230.885	2000	0.339768	0.997455
4-227	1.02904	1.51096	0.766491	23.5321	0.0438224	1.01706	24.5623	3.22027	54.8928	322.112	2000	0.401318	0.996674
4-228	1.20185	1.07923	0.788017	22.5864	0.0265974	1.2232	24.22	3.6093	59.7962	337.527	2000	0.410809	0.996384
4-229	0.903794	1.19314	0.780735	25.8507	0.0361991	1.16254	27.0513	4.48807	86.7177	415.55	2000	0.455824	0.996411
4-230	1.00845	1.17019	0.779322	22.3656	0.0475381	1.02977	23.6225	3.47491	56.2041	278.105	2000	0.372898	0.996892
4-231	1.25285	0.941676	0.788469	23.2108	0.0472397	1.01993	24.2373	3.48515	58.2021	250.698	2000	0.354047	0.997334
4-232	1.1093	1.49772	0.769042	21.6407	0.0227906	1.22588	22.9234	3.00117	49.0197	546.665	2000	0.522812	0.993531
4-233	1.63441	1.42591	0.784343	23.513	0.0235416	1.25989	24.8343	3.70676	65.2665	362.351	2000	0.425647	0.996307
4-234	1.29676	0.699362	0.802749	24.8298	0.0547104	1.0155	25.7128	4.25548	76.4072	320.668	2000	0.400417	0.997002
4-235	0.520696	0.967232	0.775665	24.652	0.0414301	1.07272	25.5812	3.78181	68.015	330.102	2000	0.406265	0.996868
4-236	1.04832	1.29678	0.774106	9.56386	0.0958851	0.909471	9.8031	2.2598	15.1747	20.0545	2000	0.100136	0.998685
4-237	1.56554	1.15502	0.795003	21.3906	0.0512823	0.99622	21.6477	3.26906	49.733	192.017	2000	0.309852	0.997461
4-238	1.08637	1.03987	0.780089	23.3061	0.0483084	0.972981	23.8788	3.1432	50.8527	271.512	2000	0.368451	0.997064
4-239	0.990652	0.790787	0.795257	20.0712	0.0397096	1.06084	21.1303	2.88841	41.4336	127.239	2000	0.252229	0.99822
4-240	1.08735	1.48641	0.749248	21.9977	0.0271186	1.18822	23.0964	3.2533	51.7388	425.943	2000	0.461488	0.995102
4-241	1.49231	0.968885	0.798298	25.0514	0.0372016	1.15744	26.1224	4.40291	82.3167	355.977	2000	0.421887	0.996726
4-242	0.559081	0.853942	0.769713	22.7855	0.0515633	0.957255	23.1832	3.08328	49.5534	258.605	2000	0.359586	0.997012
4-243	1.53701	1.34763	0.787816	25.5593	0.0176437	1.34025	26.9137	4.03129	76.6358	474.139	2000	0.486898	0.995908
4-244	0.955352	1.34831	0.767494	23.6638	0.0433245	1.06837	24.1302	3.74888	65.0803	360.274	2000	0.424425	0.996153
4-245	0.402495	0.489305	0.781685	9.51083	0.0726731	1.01122	9.74659	2.1484	14.9755	39.499	2000	0.140533	0.997387
4-246	0.528358	0.949049	0.762694	21.7333	0.0494485	0.987627	22.4238	3.14052	47.7691	344.118	2000	0.4148	0.99575
4-247	1.2538	0.898257	0.784582	18.3673	0.0558558	0.98289	18.8022	2.91025	38.4156	195.028	2000	0.312272	0.996597
4-248	1.31842	0.888791	0.801275	22.4839	0.0314286	1.1583	23.7123	3.40301	56.779	307.736	2000	0.39226	0.99661
4-249	1.51785	1.16613	0.788001	18.493	0.0598673	0.989838	18.7295	3.2299	43.0017	132.983	2000	0.25786	0.997651
4-250	0.739224	0.668253	0.796797	9.37091	0.0699957	1.00239	9.57615	2.01404	13.5517	27.3163	2000	0.116868	0.998138
4-251	0.998662	0.990619	0.781953	20.6178	0.0229046	1.22579	22.0612	2.87322	44.3996	420.068	2000	0.458294	0.994602
4-252	1.56784	0.964668	0.803234	21.485	0.0249736	1.21387	22.8611	3.14134	50.1762	397.151	2000	0.445618	0.995237
4-253	0.739568	0.80022	0.770813	19.9086	0.0476096	0.98243	20.3092	2.67534	37.9122	236.876	2000	0.344149	0.996453
4-254	1.88188	1.51413	0.793579	22.5773	0.0253935	1.18251	23.7771	3.08738	51.1119	296.828	2000	0.385246	0.996737
4-255	1.39231	1.02038	0.789472	20.8832	0.0206479	1.26031	22.256	2.97327	46.2409	424.712	2000	0.460821	0.994666
4-256	0.720852	0.937687	0.771884	15.4885	0.0567978	0.995468	15.6781	2.62111	28.9193	70.2638	2000	0.187435	0.998241
4-257	1.02893	1.2664	0.778723	21.1254	0.0520089	0.96378	21.3045	2.98983	43.9614	148.001	2000	0.27203	0.998003
4-258	1.4173	1.10311	0.789212	20.9395	0.0358436	1.09111	22.0644	2.96121	45.1792	214.655	2000	0.327609	0.99725
4-259	0.890485	1.09105	0.762397	17.1658	0.025375	1.18792	18.1255	2.35971	29.9379	238.851	2000	0.34558	0.995474
4-260	0.80094	0.697016	0.791893	19.2534	0.0507093	0.929575	19.6714	2.36434	31.1748	314.33	2000	0.39644	0.995008
4-261	0.897195	1.12432	0.763044	18.7778	0.0564413	0.970226	18.959	2.9495	39.0313	152.399	2000	0.276042	0.997359
4-262	0.987575	0.637432	0.792593	20.8643	0.0508029	0.94769	21.2023	2.72361	39.4575	136.341	2000	0.261095	0.998128
4-263	1.45357	1.29405	0.790398	17.9371	0.0293069	1.13036	19.0888	2.36564	31.1916	246.275	2000	0.350909	0.99575
4-264	0.769149	1.36798	0.764909	22.3686	0.0486428	0.95464	22.894	2.84186	44.4679	225.108	2000	0.33549	0.997331
4-265	1.04641	1.21747	0.778776	23.0813	0.0569524	0.974144	23.6794	3.6484	60.2053	270.963	2000	0.368078	0.996984
4-266	1.29099	1.06857	0.793666	23.0207	0.0322992	1.16914	24.1458	3.71613	62.999	288.708	2000	0.37994	0.99688
4-267	1.27802	1.02867	0.785377	21.2673	0.0307381	1.12163	22.4777	2.87371	44.4332	261.921	2000	0.361885	0.996764
4-268	1.32822	1.12446	0.777855	20.3338	0.0247898	1.17484	21.5669	2.67036	39.5231	317.297	2000	0.398307	0.995747
4-269	1.14335	1.23394	0.777845	20.6853	0.0238656	1.23903	21.9737	3.11528	48.1292	448.814	2000	0.473716	0.994166
4-270	0.501454	0.640648	0.774445	11.1619	0.06135	1.00989	11.5726	2.13573	17.1014	43.2813	2000	0.147108	0.99799
4-271	0.798986	0.827188	0.787488	8.40358	0.0710669	1.04926	8.61205	2.02115	12.7644	44.7618	2000	0.149602	0.996174
4-272	0.828275	0.871667	0.774198	13.0548	0.0531956	1.00577	13.4604	2.12877	19.9327	71.2355	2000	0.188727	0.997575
4-273	0.775996	1.05115	0.772416	15.9168	0.0579022	0.98381	16.6804	2.67762	30.0609	106.324	2000	0.230569	0.997607
4-274	1.02716	0.878216	0.781283	21.2278	0.0583031	0.977468	21.9668	3.48473	52.5753	154.25	2000	0.277714	0.998006
4-275	1.04684	0.952667	0.790498	22.6441	0.0277364	1.16632	23.4389	3.18564	52.6135	250.008	2000	0.353559	0.99718
4-276	0.624597	0.803019	0.764407	23.1636	0.0450047	0.999545	23.2527	3.13147	51.1583	264.519	2000	0.363675	0.99703
4-277	0.593633	1.17282	0.768579	21.5725	0.0495511	0.991669	22.0059	3.12392	48.1614	225.021	2000	0.335426	0.997139
4-278	0.767542	0.940619	0.783838	23.0358	0.0368549	1.13128	24.2288	3.72538	63.6625	303.702	2000	0.389681	0.996754
4-279	1.40346	0.985256	0.795081	24.004	0.0445686	1.0311	25.24	3.5587	60.5162	290.133	2000	0.380876	0.99719
4-280	1.37406	1.54736	0.780255	19.5097	0.0310163	1.09888	20.8483	2.45116	35.1689	230.996	2000	0.33985	0.996683
4-281	1.34951	0.931752	0.799251	21.904	0.0464221	1.01464	22.7531	3.14419	49.9061	180.671	2000	0.300559	0.997804
4-282	1.44543	0.913593	0.800816	22.6912	0.0415871	1.08668	24.1109	3.65271	60.4437	266.083	2000	0.364748	0.997107
4-283	0.883809	1.1693	0.772995	21.611	0.0477677	0.964344	22.5465	2.75933	42.0185	248.344	2000	0.352381	0.996943
4-284	1.28932	1.58608	0.763513	19.2345	0.034973	1.10022	20.477	2.74861	38.2398	178.995	2000	0.299161	0.997313
4-285	1.058	1.22504	0.769815	21.0468	0.0418001	1.04427	22.1329	3.02249	45.5981	201.541	2000	0.317444	0.99742
4-286	0.76908	0.60232	0.79438	13.7135	0.0591478	0.993801	14.0448	2.46029	23.5745	61.1728	2000	0.17489	0.998061
4-287	1.14105	0.777652	0.802374	19.2833	0.0334767	1.11954	20.2294	2.76873	39.5314	237.11	2000	0.344318	0.996326
4-288	1.49788	1.63206	0.783886	23.332	0.0232033	1.21268	24.914	3.25317	55.2986	419.542	2000	0.458008	0.995726
4-289	1.42635	1.13342	0.788004	23.4091	0.0458379	1.01621	23.803	3.44065	56.5221	297.478	2000	0.385667	0.996761
4-290	1.30099	1.13632	0.782657	20.8096	0.0266223	1.1834	22.0013	2.90728	45.6481	515.205	2000	0.507546	0.993443
4-291	0.464272	0.785002	0.759117	10.7932	0.064592	0.990966	11.1597	2.06981	15.9403	48.3018	2000	0.155406	0.997593
4-292	0.741688	1.0932	0.760496	12.7081	0.0698265	0.999153	13.0577	2.67901	24.691	50.7015	2000	0.159219	0.998142
4-293	1.03433	1.18242	0.779117	19.8924	0.0491743	0.973417	20.4385	2.69924	37.9395	180.423	2000	0.300353	0.997309
4-294	0.801199	0.78139	0.783377	10.4962	0.0704908	0.960357	10.7257	2.00945	15.0688	39.9031	2000	0.14125	0.997854
4-295	1.18218	1.7567	0.76722	22.8333	0.0364114	1.12102	24.3951	3.59741	59.8633	263.34	2000	0.362863	0.997218
4-296	1.13275	1.13879	0.778956	18.911	0.029059	1.15651	19.9144	2.64977	37.3601	263.819	2000	0.363193	0.995829
4-297	0.705108	0.729902	0.769193	13.326	0.0658555	0.97454	13.2303	2.47845	23.4839	51.618	2000	0.160652	0.998163
4-298	1.11858	1.19513	0.783293	20.9308	0.0535222	0.977501	21.4531	3.14801	46.9138	219.983	2000	0.331649	0.997039
4-299	1.03927	1.33451	0.773983	24.1733	0.0426687	1.08396	25.1591	3.97878	69.8358	260.275	2000	0.360745	0.997441
4-300	0.735984	1.16068	0.772785	22.4303	0.0230468	1.20346	23.5847	2.98641	49.4476	439.826	2000	0.468949	0.995108
4-301	0.571114	0.727409	0.78594	17.5876	0.0519964	1.00227	17.9609	2.76964	34.7514	93.1887	2000	0.215857	0.998214
4-302	1.36439	1.04926	0.78801	22.2792	0.047609	1.00837	23.2854	3.2733	51.9409	272.103	2000	0.368852	0.996893
4-303	0.666616	0.84615	0.778197	22.2648	0.0617603	0.973052	22.7015	3.87768	60.95	205.329	2000	0.320413	0.997521
4-304	0.678915	0.503426	0.78343	21.392	0.057065	0.959964	21.215	3.25681	49.3658	170.56	2000	0.292027	0.997666
4-305	1.48585	1.57015	0.773691	23.4953	0.0269763	1.22446	24.9839	3.76707	66.0105	407.164	2000	0.4512	0.995928
4-306	0.925847	0.847229	0.792036	22.8254	0.0418879	1.07174	23.8563	3.56638	58.959	269.754	2000	0.367256	0.997024
4-307	1.21344	1.2915	0.775187	24.4304	0.0232471	1.25213	25.8852	3.72331	68.0215	415.222	2000	0.455643	0.996118
4-308	1.27745	1.1745	0.772036	24.6957	0.0387193	1.13275	26.0194	4.22897	76.8908	330.033	2000	0.406222	0.99693
4-309	1.1983	0.878183	0.788591	23.7882	0.0229473	1.25495	25.1538	3.62182	64.2287	334.495	2000	0.408959	0.996703
4-310	0.94198	0.670359	0.77841	23.3073	0.0473717	1.03758	24.2174	3.71099	62.1083	251.647	2000	0.354716	0.997327
4-311	1.04462	1.27549	0.781978	20.8295	0.024716	1.20701	21.5071	2.91774	45.9458	376.887	2000	0.434101	0.994882
4-312	0.922683	0.906854	0.786441	24.5265	0.0395916	1.11948	25.7014	4.08862	74.3881	330.628	2000	0.406588	0.996897
4-313	0.572143	0.969327	0.774095	20.4026	0.0441969	1.00645	20.487	2.75694	39.8328	171.612	2000	0.292927	0.997497
4-314	1.12633	1.23118	0.78771	23.9832	0.0251805	1.21898	25.3693	3.57979	63.6559	484.583	2000	0.492231	0.995309
4-315	0.807486	0.991512	0.786344	22.8112	0.0196014	1.24779	23.8522	2.99911	50.708	372.841	2000	0.431764	0.99596
4-316	0.822334	0.942336	0.784394	15.9655	0.0457669	1.05176	16.2571	2.62065	29.5178	53.7296	2000	0.163905	0.998746
4-317	0.921305	0.747133	0.788107	13.7731	0.0560711	0.963147	13.8174	2.08565	20.3415	96.6266	2000	0.219803	0.996891
4-318	0.964429	0.704153	0.805798	16.6958	0.0289366	1.14804	17.7008	2.35637	28.1221	215.289	2000	0.328093	0.99575
4-319	1.1988	1.27724	0.771688	23.0291	0.0221587	1.23506	24.462	3.19117	55.3492	532.799	2000	0.516139	0.994473
4-320	0.905704	1.14845	0.778601	23.2662	0.0473321	0.990016	23.8293	3.19301	52.4789	257.907	2000	0.359101	0.997206
4-321	1.26509	1.23657	0.781687	22.2134	0.0519775	0.998449	23.0815	3.44973	54.5958	169.519	2000	0.291135	0.998006
4-322	1.13753	0.967349	0.798892	21.9607	0.0269785	1.19104	23.1954	3.23258	51.9555	291.297	2000	0.381639	0.996608
4-323	1.43589	1.16825	0.787691	24.997	0.0303865	1.17983	26.3505	3.93852	72.4568	297.505	2000	0.385684	0.99732
4-324	0.596011	0.544771	0.777117	10.5084	0.0580645	1.05892	10.5997	2.23102	16.5869	68.1724	2000	0.184624	0.996294
4-325	1.11079	1.13526	0.78758	23.7501	0.0492692	1.02195	24.624	3.76997	63.5718	247.918	2000	0.352078	0.99748
4-326	1.28627	1.31314	0.773639	20.8303	0.0241704	1.21943	22.1135	2.97359	46.4594	355.618	2000	0.421674	0.995437
4-327	1.54723	1.24641	0.785006	22.4463	0.0391584	1.10358	22.7146	3.59311	58.6713	201.936	2000	0.317755	0.997535
4-328	1.03599	1.34107	0.785808	24.4302	0.0315582	1.16058	25.8121	3.76037	67.6659	295.649	2000	0.384479	0.997224
4-329	1.20205	1.24114	0.788091	22.9056	0.0188045	1.28952	24.4561	3.26047	56.0057	513.348	2000	0.50663	0.99464
4-330	0.888717	0.932156	0.774818	22.0693	0.0580488	0.973155	22.3838	3.5958	55.7586	359.356	2000	0.423884	0.99559
4-331	1.02906	0.959639	0.795373	16.0895	0.0537177	1.00049	16.3942	2.62231	30.0983	132.572	2000	0.25746	0.996926
4-332	1.01502	1.28836	0.776866	24.1396	0.0283316	1.21501	25.2646	3.95139	70.5995	325.032	2000	0.403133	0.996845
4-333	1.28919	1.03155	0.792286	20.7338	0.0320306	1.15229	21.5915	3.2094	48.2502	355.108	2000	0.421372	0.995225
4-334	0.690541	0.948367	0.780931	22.1076	0.0394022	1.04172	23.1058	2.96074	46.7979	277.805	2000	0.372696	0.996816
4-335	1.13787	0.929759	0.783286	21.6723	0.0200086	1.23853	22.729	2.81835	45.4133	371.206	2000	0.430816	0.995541
4-336	1.49084	1.38323	0.791748	23.7451	0.0427451	1.09631	24.5916	4.01924	70.1769	323.079	2000	0.40192	0.996674
4-337	1.18804	1.19396	0.792859	23.6279	0.0381418	1.10448	24.9148	3.70939	63.7176	256.787	2000	0.358321	0.997422
5-001	1.29906	1.24225	0.783368	21.6288	0.0204755	1.20388	23.4572	2.66758	41.3483	488.296	2000	0.494113	0.994544
5-002	1.30727	1.09795	0.801042	19.1362	0.0276422	1.18791	19.4151	2.82324	40.0843	319.161	2000	0.399475	0.99481
5-003	0.78505	1.14514	0.770004	19.5452	0.0139365	1.32011	19.9311	2.43861	35.0701	424.511	2000	0.460712	0.99349
5-004	1.45254	1.14275	0.782746	16.1225	0.0493072	1.05477	17.8165	2.82428	32.1646	226.22	2000	0.336318	0.995577
5-005	1.4221	1.66075	0.758076	13.9152	0.0243446	1.20004	14.8918	1.95206	19.6275	187.319	2000	0.306038	0.994786
5-006	1.24162	1.01431	0.77497	20.1984	0.0144897	1.2951	21.8989	2.45372	35.9007	558.039	2000	0.528223	0.992833
5-007	0.973484	1.20463	0.765763	18.3616	0.0215217	1.26629	19.2181	2.83199	37.4971	224.139	2000	0.334768	0.99631
5-008	1.39463	1.39854	0.789993	12.7424	0.086569	0.868742	13.6475	2.40852	20.5688	77.8586	2000	0.197305	0.997341
5-009	1.10682	0.762327	0.805526	16.4706	0.0252596	1.20042	16.5651	2.39719	28.4525	208.868	2000	0.323163	0.995385
5-010	1.59314	1.63822	0.776312	16.5903	0.0256058	1.23324	17.2597	2.6515	32.0937	191.251	2000	0.309234	0.996085
5-011	1.02557	0.907992	0.788329	11.8645	0.0575821	1.01418	11.9197	2.23412	18.233	82.7733	2000	0.203437	0.996467
5-012	1.00585	1.04072	0.778382	14.3325	0.0336396	1.14166	15.0119	2.3133	23.2409	143.451	2000	0.267816	0.996096
5-013	0.901371	1.15089	0.789604	14.633	0.0342982	1.12968	15.1484	2.27453	23.8447	264.174	2000	0.363438	0.992883
5-014	1.28935	1.038	0.808795	12.3539	0.0401217	1.1402	13.0595	2.28488	20.2033	102.375	2000	0.226246	0.996339
5-015	1.31738	1.13817	0.796209	14.4774	0.0597574	1.00871	15.8899	2.78902	27.5157	177.376	2000	0.297805	0.99558
5-016	0.85073	0.788899	0.789356	13.9579	0.0433839	1.12271	14.5453	2.64239	26.4685	83.7536	2000	0.204638	0.997573
5-017	1.34608	1.26596	0.783794	18.2443	0.016135	1.28832	18.9998	2.29316	31.5137	411.053	2000	0.45335	0.992967
5-018	0.845276	1.01835	0.791277	15.3076	0.0350984	1.1647	16.2596	2.67378	29.4693	202.533	2000	0.318224	0.995273
5-019	1.09898	1.11967	0.769723	9.31567	0.0647186	1.01032	9.64789	1.92071	12.5587	35.974	2000	0.134116	0.997573
5-020	0.850261	0.72567	0.79002	17.2981	0.0121333	1.34675	17.8108	2.07156	26.7344	359.279	2000	0.423839	0.993084
5-021	0.76198	0.697865	0.777362	17.5903	0.0317114	1.14595	18.4021	2.60384	33.8137	231.116	2000	0.339938	0.995779
5-022	1.11281	0.786879	0.788687	18.4664	0.0210751	1.20656	19.8047	2.31326	31.1459	361.227	2000	0.424986	0.994367
5-023	0.77576	0.788589	0.76147	9.60481	0.0558928	1.0627	10.4121	1.9734	13.3976	164.658	2000	0.28693	0.99039
5-024	0.770925	0.930042	0.765308	13.3068	0.0182381	1.26478	13.7965	1.7517	17.1189	121.828	2000	0.246808	0.996103
5-025	0.892718	1.20067	0.765163	17.1733	0.0142128	1.32746	17.6814	2.19339	28.3478	402.827	2000	0.448791	0.992043
5-026	0.998736	1.29011	0.772863	19.3111	0.0132331	1.32344	19.9701	2.30346	33.8474	643.505	2000	0.567232	0.989971
5-027	0.542196	0.613343	0.792564	14.4481	0.0313699	1.13864	15.2717	2.06761	21.933	238.864	2000	0.345589	0.993757
5-028	1.04432	0.873947	0.802571	14.2306	0.0279995	1.15024	14.9704	1.89365	19.9748	160.372	2000	0.283172	0.995573
5-029	0.978246	1.35094	0.779826	20.5395	0.0139725	1.31902	22.0074	2.6106	38.8365	477.794	2000	0.488771	0.993913
5-030	0.937878	0.803033	0.792026	16.4467	0.0187349	1.2388	17.6882	2.06199	24.5879	311.115	2000	0.394408	0.993934
5-031	0.784991	0.760604	0.758217	13.842	0.0510405	1.09516	14.56	2.8334	28.1347	237.187	2000	0.344374	0.993176
5-032	1.05157	1.20162	0.781955	21.2256	0.0141654	1.30611	23.3659	2.61338	39.9517	580.727	2000	0.538854	0.993224
5-033	0.748095	0.634645	0.77635	18.3224	0.0292191	1.19625	19.3539	3.0322	39.4391	229.955	2000	0.339083	0.996223
5-034	0.489034	0.637201	0.777861	15.189	0.0185241	1.2166	15.5864	1.7839	19.4874	216.141	2000	0.328741	0.994609
5-035	0.991791	1.1828	0.774875	21.0979	0.0132241	1.32594	22.6733	2.61903	39.4742	575.163	2000	0.536266	0.993189
5-036	0.861611	1.32405	0.797748	17.5209	0.0231745	1.28671	17.9362	2.98561	38.2661	254.23	2000	0.356532	0.995129
5-037	0.797755	0.876394	0.791363	13.5982	0.0555008	1.04606	14.1803	2.71017	25.4457	69.5603	2000	0.186494	0.997823
5-038	0.846149	0.987888	0.778783	16.4429	0.0315208	1.15972	17.7396	2.5985	30.2837	233.707	2000	0.341839	0.995423
5-039	0.822384	0.843834	0.766036	11.2416	0.0609157	1.02615	11.4616	2.30283	18.0333	48.9981	2000	0.156522	0.997659
5-040	0.834226	0.737302	0.772647	6.9524	0.0992324	0.866536	6.97297	1.59399	7.2585	14.5058	2000	0.0851641	0.998106
5-049	0.714172	0.6061	0.811461	19.0329	0.0162025	1.26263	20.3561	2.31267	31.2647	377.221	2000	0.434293	0.994435
5-051	0.831877	0.637305	0.790355	21.3718	0.0212042	1.21239	23.1758	2.76567	42.3816	560.668	2000	0.529466	0.993579
5-052	0.872352	0.85667	0.82204	14.0617	0.0355092	1.14382	15.1587	2.29488	23.5351	255.275	2000	0.357264	0.993246
5-053	0.801249	1.00151	0.78334	14.0514	0.0355826	1.14333	15.0878	2.29167	23.5143	237.631	2000	0.344696	0.993655
5-054	0.69662	0.789321	0.777984	16.025	0.0275794	1.22295	16.7666	2.70024	31.0198	148.478	2000	0.272468	0.996752
5-055	1.18934	1.31183	0.799526	13.3976	0.0623206	0.973895	14.3144	2.43382	22.1575	173.809	2000	0.294796	0.994612
5-056	0.977248	0.904334	0.771872	10.8166	0.033418	1.19697	11.1088	1.98895	15.5318	56.2893	2000	0.167764	0.997192
5-057	0.94738	0.933373	0.793543	18.1516	0.0134308	1.31113	19.3541	2.12097	28.5171	462.691	2000	0.480984	0.992531
5-058	0.642259	0.710758	0.782824	15.998	0.032776	1.14926	17.1969	2.5435	28.8136	227.547	2000	0.337303	0.995325
5-059	0.758256	0.795549	0.798487	16.9852	0.0323185	1.13235	18.1422	2.54023	30.5686	244.206	2000	0.349432	0.995488
5-060	0.697545	0.634187	0.776073	15.0667	0.0276733	1.17129	16.2111	2.14127	23.5017	201.44	2000	0.317364	0.995157
5-061	0.964238	0.881601	0.789911	16.543	0.0179566	1.24667	17.1616	2.04542	24.762	369.897	2000	0.430056	0.992259
5-062	0.955291	0.970002	0.778926	12.1059	0.0688148	0.952141	12.7884	2.23225	18.8299	68.945	2000	0.185668	0.997417
5-063	0.67405	0.781364	0.776869	14.2848	0.0259207	1.15965	15.0442	1.86115	19.2342	204.051	2000	0.319414	0.99455
5-064	0.947202	0.784343	0.827998	13.3641	0.0582866	1.00559	14.5241	2.38421	22.6024	113.97	2000	0.238715	0.99657
5-065	1.15822	0.867618	0.80314	20.8328	0.0109834	1.35006	21.9945	2.35386	36.0052	576.186	2000	0.536743	0.992726
5-066	1.31855	1.04887	0.792622	21.8326	0.0128386	1.31741	23.5611	2.52748	40.575	572.718	2000	0.535125	0.993679
5-067	0.788897	0.753502	0.799656	17.4668	0.0341907	1.16024	18.9182	3.00191	36.7915	187.69	2000	0.306341	0.996765
5-068	1.40943	1.25323	0.783102	17.4235	0.0328084	1.17714	18.762	2.96643	37.2428	299.509	2000	0.386981	0.994709
5-069	1.04331	0.848488	0.793329	12.3731	0.0668725	0.96552	13.4054	2.30171	19.7989	84.8439	2000	0.205966	0.996969
5-070	0.719257	0.707061	0.782844	16.4152	0.0157673	1.28017	17.676	2.03618	24.1063	295.896	2000	0.38464	0.994186
5-072	0.59771	0.800644	0.777329	17.7166	0.0236505	1.25534	18.0141	2.81667	36.5056	173.654	2000	0.294664	0.996739
5-073	1.06604	1.20634	0.781826	22.467	0.0142438	1.30124	24.0338	2.70501	44.5148	532.264	2000	0.51588	0.994321
5-074	0.673297	0.902429	0.752701	12.9313	0.0372186	1.0848	13.6019	1.87533	17.5702	160.958	2000	0.283688	0.994661
5-075	1.06369	1.16248	0.776266	17.7111	0.0174954	1.22911	19.2766	2.05577	26.2691	407.595	2000	0.45144	0.993224
5-076	0.587282	0.610678	0.794173	13.1914	0.0260117	1.14109	14.0698	1.60719	15.5153	155.804	2000	0.27911	0.995184
5-077	0.686805	1.1583	0.762027	12.8913	0.0626661	1.02029	13.1375	2.59895	23.9588	67.3431	2000	0.183498	0.997582
5-078	0.669225	0.745645	0.781996	16.0792	0.0245217	1.23198	16.5717	2.45309	28.9941	193.106	2000	0.31073	0.995707
5-079	1.35777	0.887459	0.803523	18.204	0.0183283	1.24327	18.8526	2.23813	30.6969	531.078	2000	0.515305	0.990764
5-080	0.528409	0.683253	0.787276	10.0321	0.0532256	1.05263	10.5067	1.90338	13.527	55.0321	2000	0.16588	0.99697
5-081	0.787237	0.751046	0.813896	8.45203	0.0928398	0.857978	8.66317	1.69583	9.57457	46.4689	2000	0.152429	0.996223
5-082	1.10965	1.1099	0.772697	14.2336	0.0763118	0.919134	15.4783	2.68826	26.1188	151.916	2000	0.275605	0.996048
5-083	0.591855	0.639018	0.796788	12.1262	0.033987	1.10593	12.6064	1.71248	15.0805	166.47	2000	0.288505	0.993649
5-084	0.683322	1.00501	0.758172	11.9414	0.0637434	0.962603	12.8405	2.11124	17.3523	73.8306	2000	0.192134	0.997227
5-085	1.03636	1.20274	0.787651	20.9619	0.0129809	1.34834	21.7475	2.72257	41.7062	486.655	2000	0.493282	0.993723
5-087	0.938095	0.904787	0.787316	14.9181	0.0258487	1.18463	15.9966	2.14654	22.6375	182.33	2000	0.301936	0.995593
5-088	0.944435	0.7642	0.801954	12.3109	0.0220208	1.19254	12.9859	1.56507	13.8482	224.785	2000	0.33525	0.991822
5-089	0.928244	0.87898	0.798808	15.8806	0.0334842	1.16955	16.7005	2.70433	30.9132	146.121	2000	0.270297	0.996786
5-090	0.643873	0.498237	0.808123	13.3545	0.024492	1.13218	13.6695	1.55869	14.7706	217.519	2000	0.329787	0.992852
5-092	1.08752	1.36994	0.767402	13.6146	0.0432807	1.08382	14.7402	2.2855	22.1654	139.279	2000	0.263893	0.99609
5-093	1.10355	1.08887	0.777301	20.346	0.0162968	1.31072	20.4713	2.82405	41.8486	401.68	2000	0.448152	0.994086
5-094	1.031	0.817548	0.811355	14.9486	0.0337935	1.18519	15.5014	2.69378	28.9537	138.46	2000	0.263116	0.996448
5-095	0.940629	0.923477	0.779151	12.6449	0.0410732	1.08009	13.6654	2.03082	18.0226	138.366	2000	0.263027	0.995431
5-096	0.769572	0.810105	0.774943	10.5418	0.0553251	1.01894	11.2328	1.89939	13.9733	70.9485	2000	0.188346	0.9965
5-097	0.855864	0.580478	0.787534	15.5921	0.0290837	1.08793	16.7387	1.80963	20.6401	359.783	2000	0.424136	0.992156
5-098	0.929691	0.625547	0.801422	14.4475	0.0423488	1.10431	15.72	2.52983	25.9071	122.035	2000	0.247017	0.996897
5-099	0.761149	0.873996	0.791163	15.4016	0.020077	1.17362	16.1149	1.69812	18.744	296.698	2000	0.385161	0.993046
5-100	0.857075	0.774055	0.801248	8.8511	0.0612185	0.989685	9.33988	1.61561	10.0013	37.0704	2000	0.136144	0.997387
5-101	1.39115	1.0943	0.792361	10.7308	0.0664622	0.967806	11.7428	2.02167	14.8736	84.7253	2000	0.205822	0.996066
5-102	0.799593	0.858762	0.791928	8.45005	0.081536	0.920799	8.28553	1.74904	10.0478	14.2144	2000	0.0843042	0.998712
5-103	0.755583	0.816211	0.78831	5.72289	0.120588	0.843109	6.21114	1.53449	5.89281	10.8815	2000	0.0737615	0.99815
5-104	0.817238	0.836927	0.778437	5.40091	0.148349	0.697152	5.61935	1.28593	4.30842	5.87929	2000	0.0542185	0.998735
5-105	1.60913	1.88463	0.782407	22.011	0.0180646	1.2443	23.8454	2.73085	43.5105	526.003	2000	0.512837	0.994288
5-106	0.714925	0.60849	0.789966	15.4895	0.0211167	1.21678	16.5681	1.98646	22.7978	297.279	2000	0.385538	0.993293
5-107	0.825433	0.856175	0.795183	11.6851	0.07666	0.916436	12.676	2.21955	17.602	296.784	2000	0.385217	0.988221
5-108	0.885242	1.02765	0.776797	20.1134	0.0158064	1.2872	20.6209	2.52844	37.1368	305.221	2000	0.390654	0.99554
5-109	0.867009	0.889055	0.797155	13.6051	0.0462229	1.09222	14.7599	2.51571	24.1793	148.118	2000	0.272138	0.99581
5-110	0.886402	1.43614	0.757484	18.915	0.0188941	1.22648	20.5607	2.33312	31.5749	355.321	2000	0.421498	0.994822
5-111	1.24607	1.02191	0.771573	9.7101	0.0951899	0.854301	10.3759	1.96137	12.8363	44.9525	2000	0.149921	0.997315
5-112	0.689779	1.2289	0.775858	18.618	0.0184384	1.2294	20.1716	2.20386	30.6644	449.734	2000	0.474202	0.993185
5-113	1.3604	1.35568	0.783807	15.2512	0.0323319	1.12953	16.5743	2.25666	24.3672	223.486	2000	0.33428	0.995017
5-114	1.40178	1.04571	0.810476	16.5109	0.0154165	1.27262	17.5616	1.95264	23.4794	293.277	2000	0.382934	0.994171
5-115	0.939217	0.94715	0.77554	14.8791	0.0230748	1.25883	15.0789	2.32597	25.511	155.303	2000	0.27866	0.995823
5-116	0.643313	0.721608	0.783041	12.0873	0.0259654	1.14077	12.8866	1.50138	13.0295	122.155	2000	0.247138	0.995519
5-117	0.736309	0.832842	0.784451	14.6383	0.0220202	1.19222	15.7781	1.83159	19.4236	198.376	2000	0.314941	0.995091
5-118	0.860197	0.866491	0.787933	18.7698	0.0172449	1.24756	19.7331	2.2418	30.7006	285.04	2000	0.377518	0.995578
5-120	0.570134	0.702029	0.776193	10.7517	0.0442429	1.08983	11.6728	1.89928	14.4077	85.2411	2000	0.206448	0.996103
5-121	1.21566	1.04995	0.808209	14.1047	0.0407928	1.08884	15.4411	2.25056	22.731	209.215	2000	0.323431	0.994461
5-122	0.465902	0.764297	0.757232	12.5658	0.040684	1.10313	13.4709	2.09583	18.8808	116.893	2000	0.241757	0.996038
5-123	1.84782	1.69732	0.780169	20.3182	0.0188717	1.2409	21.9785	2.59012	37.981	396.371	2000	0.44518	0.994988
5-124	0.663385	0.782217	0.773464	11.6617	0.0666334	0.950633	12.4538	2.0724	16.7207	63.3849	2000	0.178024	0.99743
5-126	0.970069	1.1902	0.798569	16.1751	0.044477	1.07086	17.617	2.68998	30.6926	256.012	2000	0.357779	0.994793
5-127	0.672253	0.766529	0.788054	14.2979	0.0567746	1.01333	15.3801	2.56234	25.8638	147.87	2000	0.27191	0.995997
5-128	0.762481	0.490412	0.804444	12.1943	0.0335278	1.12398	12.0915	1.81251	15.9515	123.973	2000	0.248971	0.994857
5-129	1.28336	1.20818	0.788413	11.2469	0.0810934	0.905045	12.0495	2.19888	16.788	321.93	2000	0.401204	0.986046
5-130	1.09092	0.996933	0.785666	14.2574	0.0356585	1.17845	14.961	2.602	27.0624	103.323	2000	0.227292	0.997146
5-131	0.828616	1.37046	0.728387	14.8476	0.0212708	1.20288	15.7996	1.84537	20.4479	306.507	2000	0.391476	0.992301
5-132	1.27548	1.41672	0.766639	17.6546	0.0316653	1.17541	19.2044	2.88752	36.7061	281.64	2000	0.37526	0.995287
5-133	0.523055	0.679269	0.755439	11.9667	0.0463001	1.07772	12.7467	2.12159	17.9559	68.6238	2000	0.185235	0.997312
5-134	1.07094	1.10559	0.782643	15.8425	0.0384037	1.12609	17.2274	2.767	30.4276	179.909	2000	0.299924	0.996257
5-135	0.951459	1.09876	0.767634	11.3079	0.0866853	0.873384	11.9388	2.18709	16.5072	50.9711	2000	0.159642	0.997728
5-136	0.533638	1.06742	0.764227	11.6912	0.0328094	1.18752	12.3904	2.18177	17.3276	201.744	2000	0.317604	0.991863
5-137	1.13511	1.03303	0.780369	15.3773	0.0220912	1.20576	16.4351	2.05197	22.3534	229.33	2000	0.338622	0.994776
5-138	1.36357	1.0618	0.804029	15.8305	0.0252437	1.17103	16.7265	2.28306	24.1579	243.377	2000	0.348839	0.994535
5-139	1.53349	1.05987	0.842182	9.68956	0.0500511	1.07282	10.0867	1.90853	12.5885	96.7487	2000	0.219942	0.994172
5-140	0.962407	0.79916	0.780532	15.6036	0.0264912	1.20335	16.8989	2.39189	26.55	233.364	2000	0.341588	0.994952
5-141	0.947098	0.608457	0.796726	16.0727	0.0199105	1.23226	16.8003	2.07823	24.6681	325.569	2000	0.403465	0.992847
5-142	0.809587	1.01142	0.757443	14.4788	0.0264124	1.22174	15.1401	2.29844	24.3024	123.376	2000	0.248371	0.996665
5-143	0.773523	1.14605	0.789136	18.9368	0.0269064	1.19562	20.4939	2.92102	38.9572	284.232	2000	0.376983	0.995804
5-144	1.44149	1.28327	0.823894	10.2579	0.0557607	1.03076	11.1563	1.897	13.8386	60.5846	2000	0.174047	0.996941
5-145	0.909126	1.06815	0.795549	13.063	0.066075	0.974631	14.389	2.47609	22.3952	123.239	2000	0.248233	0.996136
5-146	1.14815	0.837808	0.836534	7.04997	0.0948045	0.872114	7.23229	1.52904	7.17654	16.3527	2000	0.0904233	0.998022
5-147	0.874719	0.907581	0.759065	6.84488	0.110952	0.84249	7.27036	1.70678	7.53586	18.9854	2000	0.0974306	0.997616
5-148	0.68452	0.821408	0.784093	10.4619	0.065029	0.992571	11.0248	2.13529	15.0544	44.3577	2000	0.148926	0.997712
5-149	0.970085	1.09518	0.754856	7.42584	0.104431	0.804435	7.77211	1.50155	7.10626	15.0773	2000	0.0868254	0.998405
5-150	0.790273	1.01159	0.72742	12.1344	0.040154	1.12472	13.102	2.16092	18.652	409.382	2000	0.452428	0.985331
5-151	0.631759	0.55053	0.791752	14.6545	0.029609	1.14965	15.7131	2.08839	22.1231	181.615	2000	0.301343	0.995509
5-152	0.794984	1.05849	0.778943	16.9441	0.0177159	1.25672	17.7058	2.09948	26.771	375.974	2000	0.433575	0.992562
5-153	0.733201	0.551381	0.789411	17.6377	0.0159702	1.28548	17.8682	2.23129	28.6055	216.117	2000	0.328723	0.995913
5-154	0.835734	0.957933	0.787741	11.3906	0.0424936	1.09908	12.339	1.95208	15.968	102.278	2000	0.226139	0.995864
5-155	0.804625	1.02929	0.774475	18.3819	0.019808	1.19754	20.1131	2.14894	28.4397	377.374	2000	0.434381	0.99423
5-156	0.78936	0.584852	0.78753	15.2423	0.0211135	1.21711	16.0147	1.96244	22.1581	275.771	2000	0.371329	0.993375
5-157	1.34256	1.18496	0.785927	12.8	0.0424847	1.0992	13.6322	2.23633	20.1889	93.8069	2000	0.216572	0.996877
5-158	1.25915	1.07457	0.795082	9.91383	0.0841128	0.88053	10.654	1.88945	12.5204	36.3844	2000	0.134879	0.997953
5-159	0.969031	0.838356	0.79168	14.9367	0.0352491	1.13328	15.958	2.4523	25.5229	179.273	2000	0.299394	0.995656
5-160	0.609462	0.439977	0.813803	17.2171	0.0290199	1.15723	18.0588	2.42802	30.7293	326.797	2000	0.404226	0.993737
5-161	0.919971	0.748463	0.800107	8.57583	0.10875	0.810481	9.02141	1.87546	10.2915	22.1979	2000	0.105352	0.998231
5-162	0.697035	0.745667	0.790264	11.9409	0.0777887	0.91784	13.0904	2.31909	18.7015	130.422	2000	0.255364	0.995228
5-163	0.696615	0.708734	0.790292	16.793	0.0174916	1.22764	17.8526	1.93373	23.4796	353.79	2000	0.420589	0.993248
5-164	0.832717	0.947821	0.764003	14.6472	0.0322486	1.15554	15.868	2.34972	24.4582	181.379	2000	0.301147	0.995528
5-165	0.865479	0.986756	0.784394	15.6445	0.0312165	1.08796	16.5388	1.95625	22.0034	209.531	2000	0.323675	0.995328
5-166	0.964724	1.10922	0.769826	17.1194	0.0326105	1.07074	18.0164	2.1204	25.6543	243.168	2000	0.348689	0.995525
5-167	1.1252	1.16173	0.756496	8.35904	0.104093	0.877076	9.12792	2.04102	11.5222	58.3457	2000	0.170801	0.995434
5-168	1.0104	1.06834	0.780146	12.9779	0.0530221	1.04046	13.6925	2.33794	21.765	100.228	2000	0.223862	0.996679
5-169	1.06514	1.11164	0.789834	14.9758	0.021854	1.2019	15.7712	1.8641	20.8916	277.087	2000	0.372214	0.992964
5-170	0.762025	0.70584	0.779647	9.5921	0.061861	0.971514	10.4191	1.67071	11.046	215.725	2000	0.328424	0.987261
5-171	0.780709	1.01786	0.764133	18.8025	0.0196502	1.20602	20.1196	2.29247	30.321	398.619	2000	0.446441	0.993926
5-172	0.752293	0.769797	0.790053	14.5467	0.033019	1.16076	15.3709	2.38503	24.9032	136.054	2000	0.26082	0.996508
5-173	0.759276	0.953141	0.770229	19.0566	0.0174829	1.25957	20.2678	2.44958	33.4064	511.865	2000	0.505898	0.992355
5-174	0.694284	0.649964	0.791511	14.6587	0.0335449	1.11604	15.901	2.186	22.3001	200.51	2000	0.316631	0.995097
5-175	0.99095	0.97031	0.769498	13.4814	0.0221179	1.24361	13.8378	1.99659	19.3786	216.808	2000	0.329248	0.993115
5-176	0.886199	0.78762	0.771902	13.5159	0.038287	1.16386	13.5894	2.50965	24.8896	84.2312	2000	0.205221	0.997207
5-177	0.784435	1.11476	0.765001	19.456	0.0208602	1.19171	20.8222	2.29701	32.6616	355.778	2000	0.421769	0.995003
5-178	0.768532	0.81436	0.780491	12.5914	0.0371604	1.14709	12.8986	2.18895	20.011	65.0814	2000	0.18039	0.997586
5-179	0.995372	1.43015	0.769902	22.5548	0.016799	1.2519	24.3128	2.67003	44.261	596.956	2000	0.546331	0.993847
5-180	1.14948	1.20716	0.791126	9.8747	0.124978	0.781912	10.7437	2.30282	14.9366	47.0628	2000	0.153399	0.997269
5-181	0.790824	1.03118	0.756519	16.5083	0.0370414	1.14455	17.4002	2.81032	33.9105	183.302	2000	0.302739	0.996355
5-182	0.671325	0.832902	0.769161	12.4114	0.0743073	0.9274	12.7683	2.30474	19.9176	58.8211	2000	0.171495	0.997738
5-183	0.823165	0.724962	0.788666	12.3229	0.0467323	1.04876	12.857	2.00469	17.7066	110.401	2000	0.234947	0.995932
5-184	0.621449	0.606072	0.785276	12.3024	0.0299278	1.18433	12.4227	1.93948	17.5363	112.517	2000	0.237189	0.995536
5-185	1.12692	1.14972	0.770749	13.1768	0.0296124	1.11819	14.3839	1.76354	16.2444	174.32	2000	0.295229	0.994777
5-186	0.575271	0.850413	0.767001	14.6469	0.02271	1.20172	15.4133	1.90685	20.5864	171.921	2000	0.293191	0.995561
5-187	0.744036	0.929898	0.772925	11.8802	0.0885275	0.85392	12.6566	2.19458	17.4561	58.9313	2000	0.171656	0.997682
5-188	0.618366	0.916385	0.773024	14.9407	0.0342094	1.18645	15.361	2.68487	29.2779	88.8776	2000	0.210805	0.997684
5-189	0.833803	0.68313	0.797131	20.9924	0.0173229	1.25963	22.5531	2.56803	39.8515	509.837	2000	0.504894	0.993904
5-190	0.917024	1.10127	0.778477	15.5083	0.0489496	1.06187	16.8542	2.79464	30.3405	140.803	2000	0.265333	0.9969
5-191	0.707276	0.735122	0.770209	19.6947	0.0250625	1.19743	21.1392	2.77406	39.8121	335.624	2000	0.409649	0.995401
5-192	0.704558	0.761477	0.763987	11.3646	0.0540081	0.997451	12.37	1.9262	14.6605	100.485	2000	0.224149	0.995936
5-193	0.857778	0.928172	0.781108	17.9825	0.0157638	1.25134	19.3493	2.0176	26.5358	405.218	2000	0.450121	0.993383
5-194	1.52922	1.60981	0.735918	13.4263	0.0525959	1.04262	13.8933	2.44151	23.2233	252.292	2000	0.35517	0.991927
5-195	0.925951	0.959336	0.779412	15.4531	0.039145	1.11646	16.7188	2.60926	28.6375	154.436	2000	0.277882	0.996565
5-196	1.31977	1.21632	0.782403	21.6555	0.013834	1.31336	23.3914	2.61139	41.8689	496.039	2000	0.498016	0.994403
5-197	1.11372	0.98997	0.784206	18.3527	0.0146047	1.30226	19.08	2.2414	30.6451	374.63	2000	0.432799	0.993649
5-198	0.757269	1.01168	0.779309	20.4453	0.0146243	1.28338	22.094	2.3585	35.7153	489.32	2000	0.494631	0.993788
5-199	1.08015	1.15218	0.76629	14.5998	0.0327996	1.14772	15.6777	2.27113	23.9103	160.953	2000	0.283684	0.995977
5-200	1.23561	1.00614	0.775171	10.2627	0.0922957	0.860539	11.2007	2.04315	14.0545	72.3783	2000	0.190234	0.996294
5-201	0.864568	0.978268	0.775122	12.81	0.0350729	1.1061	14.1242	1.90466	17.2198	129.256	2000	0.25422	0.995988
5-202	0.994782	1.07785	0.77565	12.77	0.0428145	1.15017	13.3912	2.54937	23.6678	57.145	2000	0.169034	0.998017
5-203	1.03747	1.0165	0.786858	17.2698	0.035397	1.14063	18.7954	2.81951	34.9601	286.674	2000	0.378599	0.994988
5-204	1.08882	1.45037	0.767154	17.6972	0.025426	1.21832	18.2692	2.67621	34.9662	258.342	2000	0.359404	0.995305
5-205	0.840903	1.19355	0.75669	16.9566	0.0216934	1.18754	17.8739	2.05662	25.4943	278.938	2000	0.373455	0.994599
5-206	1.28539	0.937683	0.7955	13.8247	0.0676617	0.968153	14.3043	2.66463	25.3821	57.0888	2000	0.168951	0.998254
5-207	1.16384	1.1226	0.799152	12.1054	0.0416694	1.084	12.759	1.94283	16.9814	108.926	2000	0.233373	0.99577
5-208	0.913941	0.910725	0.793341	13.4141	0.0498584	1.04735	14.3994	2.34741	22.1456	126.117	2000	0.251114	0.996155
5-209	0.698977	0.726427	0.785578	15.0762	0.0274912	1.13742	16.0384	1.9666	21.2614	277.263	2000	0.372333	0.993335
5-210	0.881944	1.0838	0.793906	9.83684	0.0587665	1.03574	10.1991	1.99125	13.6788	39.1991	2000	0.139998	0.997624
5-211	0.819186	0.971058	0.773314	18.1453	0.0289457	1.18235	19.4567	2.78222	36.8528	288.333	2000	0.379693	0.995293
5-212	0.773514	1.15276	0.772971	16.4771	0.0229404	1.17083	17.8665	2.04922	23.7302	251.375	2000	0.354524	0.995157
5-213	0.592608	1.21272	0.771435	16.3196	0.0322549	1.13614	17.5751	2.43362	28.494	227.167	2000	0.337022	0.995479
5-214	0.927463	1.08586	0.757958	19.1448	0.0266054	1.1785	20.7126	2.71577	37.4319	361.401	2000	0.425089	0.994774
5-215	0.805186	0.631716	0.799675	11.2843	0.039054	1.13278	12.0873	2.0346	16.0175	82.2573	2000	0.202802	0.996485
5-216	0.759257	1.05481	0.76548	18.9085	0.0170465	1.26213	20.164	2.38231	32.3423	452.408	2000	0.475609	0.993207
5-217	1.02663	0.965921	0.786327	12.4528	0.0672493	0.961172	13.3537	2.33506	19.8922	100.736	2000	0.224428	0.996454
5-218	0.864743	0.862376	0.785031	14.0706	0.0373797	1.14324	14.9795	2.46043	24.7465	143.554	2000	0.267912	0.996063
5-219	1.26881	0.747377	0.799786	19.673	0.0151006	1.28437	20.2901	2.34977	34.1489	436.698	2000	0.467278	0.993576
5-220	0.729347	0.715481	0.774513	19.9897	0.0166464	1.25189	21.3011	2.44201	34.3169	400.813	2000	0.447668	0.994606
5-221	0.965543	1.07671	0.790907	19.0267	0.0136591	1.31961	20.0121	2.36285	32.7386	475.529	2000	0.487611	0.992791
5-222	0.960812	0.706156	0.796202	17.454	0.01783	1.23907	18.2652	2.10688	26.9156	432.159	2000	0.464844	0.992077
5-223	0.815461	0.929603	0.768712	13.9781	0.0236416	1.22858	13.9229	2.11209	20.9536	137.295	2000	0.262007	0.995673
5-224	0.906457	0.899581	0.782363	18.8229	0.0190445	1.22501	20.2019	2.25194	31.2996	436.668	2000	0.467262	0.993484
5-225	0.880845	0.884031	0.776152	12.1308	0.0671156	0.946712	12.8962	2.18195	18.0372	114.708	2000	0.239487	0.995661
5-226	0.634008	0.73523	0.783892	15.6346	0.0356678	1.12045	16.9006	2.47963	27.2139	183.975	2000	0.303294	0.996025
5-227	1.25375	1.63119	0.742206	10.5708	0.0901886	0.886003	11.3589	2.20645	15.7579	82.262	2000	0.202808	0.995794
5-228	0.871157	0.916378	0.786806	13.1385	0.027527	1.15059	14.0331	1.75679	16.6845	132.289	2000	0.257185	0.995919
5-229	1.17559	1.2031	0.800097	17.8334	0.0171239	1.25514	18.5863	2.16772	28.4347	322.236	2000	0.401395	0.994298
5-230	1.15986	1.1111	0.762288	11.9064	0.0350997	1.18404	12.4458	2.1806	18.9154	136.761	2000	0.261497	0.994527
5-231	1.65911	1.35935	0.798592	13.8014	0.0287289	1.19282	14.1483	2.16172	21.8768	111.747	2000	0.236376	0.996557
5-232	0.899358	1.06462	0.786826	11.1654	0.0445132	1.07996	11.9021	1.89013	15.1711	71.3936	2000	0.188936	0.996888
5-233	0.81539	1.09362	0.773969	14.2935	0.029839	1.10071	15.5257	1.74236	18.3325	226.872	2000	0.336802	0.994167
5-234	0.746618	0.676672	0.787253	11.2398	0.0729755	0.941928	12.2604	2.17118	16.722	297.51	2000	0.385688	0.987428
5-235	0.78096	0.518203	0.762882	13.4646	0.021156	1.22035	14.1144	1.74061	17.4376	264.97	2000	0.363985	0.991886
5-236	0.859091	1.00156	0.762187	12.4698	0.0254948	1.15373	13.3476	1.56592	14.2822	179.822	2000	0.299851	0.993806
5-237	1.24059	1.14382	0.793969	7.40986	0.107719	0.850415	8.15755	1.80759	8.68949	42.9157	2000	0.146485	0.995698
5-238	0.825443	0.815794	0.80059	17.4908	0.0214289	1.21002	18.5978	2.2592	28.6828	300.805	2000	0.387818	0.994645
5-239	0.71017	0.658228	0.79237	11.6028	0.0359169	1.1743	11.9498	2.12752	17.8438	63.1001	2000	0.177623	0.997279
5-240	0.494939	0.730179	0.77503	17.3733	0.0250735	1.22888	17.918	2.71436	34.1622	154.657	2000	0.27808	0.997048
5-241	1.44663	1.1244	0.804095	10.6674	0.0720851	0.961254	11.7004	2.16299	15.7459	98.4027	2000	0.221814	0.995312
5-242	1.18391	1.03493	0.805049	9.11974	0.0500244	1.05667	9.66087	1.64149	10.5767	58.5201	2000	0.171056	0.996252
5-243	0.869104	0.816706	0.79835	9.38523	0.0523204	1.04644	10.1851	1.748	11.3909	59.7961	2000	0.172911	0.996393
5-244	0.712654	0.891043	0.760873	9.56838	0.0625884	1.02655	9.90393	1.99982	13.4426	26.5724	2000	0.115266	0.998286
5-245	1.11987	1.21897	0.785472	14.7593	0.0213655	1.25005	14.7994	2.07157	22.9077	156.805	2000	0.280004	0.995599
5-246	0.656964	0.619484	0.787755	10.3144	0.0292241	1.23675	10.5128	1.86875	14.0392	43.7693	2000	0.147935	0.997543
5-247	1.31726	1.16601	0.797329	12.6259	0.0457253	1.14779	13.193	2.67945	24.4572	63.2665	2000	0.177857	0.997718
5-248	1.20751	0.848667	0.791419	16.2126	0.019352	1.22918	17.1615	1.99173	23.9034	299.259	2000	0.38682	0.993751
5-249	0.796036	0.933082	0.763467	16.656	0.0222012	1.23815	17.6622	2.38437	29.044	209.153	2000	0.323383	0.99589
5-250	0.80255	0.928396	0.782751	17.3572	0.0185009	1.25727	18.0682	2.27146	28.8444	341.381	2000	0.413147	0.99358
5-251	0.714761	0.638986	0.78183	11.9814	0.0444872	1.06361	12.7281	1.92202	16.7025	119.586	2000	0.244526	0.995444
5-252	0.5208	1.01301	0.750889	13.7327	0.0260845	1.18473	14.899	1.95071	19.3116	179.599	2000	0.299665	0.995059
5-253	1.32596	1.1188	0.792699	14.1365	0.020308	1.23672	14.1479	1.85016	19.4922	311.912	2000	0.394912	0.990527
5-254	0.947215	0.956751	0.778105	14.607	0.0397185	1.08987	15.6334	2.32526	23.9172	179.538	2000	0.299615	0.995449
5-255	1.47735	1.52018	0.770067	12.3749	0.0564382	1.03839	13.4218	2.40855	20.9294	84.0683	2000	0.205022	0.997068
5-256	1.3699	1.2076	0.768603	10.564	0.0744254	0.925975	11.3252	1.93659	14.4068	78.3105	2000	0.197877	0.996043
5-257	1.08164	1.12345	0.775216	16.1102	0.0207366	1.2456	17.0746	2.32786	26.2069	192.253	2000	0.310043	0.995922
5-258	0.887369	1.19915	0.788183	8.67305	0.0356269	1.16477	8.84556	1.55636	9.65786	58.9716	2000	0.171714	0.995307
5-259	1.50195	1.15944	0.804056	15.2779	0.0277732	1.17019	16.2254	2.20217	24.1394	230.332	2000	0.339361	0.994598
5-260	0.786185	0.997601	0.76058	9.4347	0.0955945	0.86004	10.1711	2.00629	12.4506	55.3774	2000	0.166399	0.996458
5-261	1.05582	1.21017	0.751532	8.82106	0.105948	0.873776	9.19709	2.24741	13.0104	40.8402	2000	0.142899	0.996766
5-262	0.859623	0.869517	0.793216	16.4461	0.0316368	1.10703	18.0872	2.42363	25.7569	207.63	2000	0.322203	0.99601
5-263	0.954242	1.08299	0.78197	12.6478	0.0453555	1.10527	13.9253	2.38007	21.3073	116.666	2000	0.241522	0.99619
5-264	0.538999	0.831498	0.765861	10.8179	0.0428709	1.15473	11.2984	2.18388	17.21	46.1639	2000	0.151927	0.997751
5-265	0.970497	0.784383	0.811646	11.1164	0.0274465	1.15211	11.2289	1.47551	12.1126	132.898	2000	0.257777	0.993473
5-266	0.776623	0.603575	0.788091	13.0309	0.0276003	1.16231	13.1082	1.82712	17.1964	161.715	2000	0.284355	0.994199
5-267	0.547516	0.761214	0.776772	15.5988	0.0156864	1.27901	16.377	1.88565	21.7145	252.75	2000	0.355492	0.99425
5-268	0.663277	0.596847	0.773239	10.1927	0.0457947	1.05183	10.8306	1.66464	11.9235	66.8184	2000	0.182782	0.996487
5-269	1.12378	1.00106	0.777695	17.8981	0.0213938	1.22572	18.7225	2.40835	31.4042	249.845	2000	0.353444	0.995618
5-270	1.07598	1.2641	0.763891	12.5142	0.0437919	1.11233	13.199	2.33248	20.801	68.7783	2000	0.185443	0.997486
5-271	0.857571	1.02423	0.764035	19.7828	0.0139059	1.32116	19.7893	2.51411	35.8439	370.676	2000	0.430509	0.9942
5-272	0.812081	1.1046	0.759041	16.1287	0.0260465	1.15438	17.4426	2.11718	24.0805	169.643	2000	0.291241	0.9966
5-273	0.9126	0.854157	0.786523	10.0423	0.0804535	0.91025	10.8991	1.97752	13.4746	58.6845	2000	0.171296	0.996856
5-274	0.741459	1.17352	0.77264	16.2516	0.0303112	1.09445	17.1792	1.96392	23.57	317.146	2000	0.398212	0.993401
5-275	0.811928	0.86603	0.772814	14.1298	0.0479004	1.02353	15.1726	2.19196	21.8935	149.712	2000	0.273599	0.995993
5-276	1.01845	0.828821	0.780106	10.5762	0.0713541	0.966425	11.2766	2.12818	15.6412	53.642	2000	0.163771	0.997383
5-277	0.997477	1.23111	0.781775	15.5314	0.0280752	1.18082	16.8219	2.35074	25.9971	187.655	2000	0.306313	0.995934
5-278	0.708284	0.996336	0.777891	18.3689	0.0151893	1.30501	19.6137	2.36605	31.4148	386.326	2000	0.439503	0.993931
5-279	0.912557	0.903475	0.772834	13.1409	0.052312	1.04991	14.339	2.4322	22.4599	162.365	2000	0.284925	0.99509
5-280	0.900135	0.749508	0.791374	13.328	0.044568	1.12129	14.2069	2.6358	24.5598	101.527	2000	0.225307	0.996848
5-281	0.803093	0.598191	0.795203	14.9467	0.0262062	1.12497	15.4044	1.77956	19.2548	317.261	2000	0.398284	0.991791
5-282	0.899416	1.00098	0.764631	14.5793	0.0302813	1.18296	15.3556	2.33413	24.803	163.891	2000	0.286261	0.995739
5-283	0.682656	0.968969	0.75853	9.62446	0.0760387	0.976103	9.94167	2.25448	14.3995	33.2835	2000	0.129003	0.997853
5-284	0.907295	0.866004	0.789659	13.858	0.0464187	1.07923	15.1524	2.48718	24.1709	180.034	2000	0.300028	0.995111
5-285	1.00584	1.03736	0.783694	17.7297	0.0167776	1.25433	18.8402	2.11792	27.4896	412.88	2000	0.454357	0.992891
5-286	0.677127	1.02453	0.770073	15.2296	0.0238543	1.15015	16.1838	1.79253	19.9176	271.028	2000	0.368122	0.993621
5-287	0.671578	0.768788	0.76547	12.9906	0.0484863	1.05485	14.094	2.28846	20.6315	122.012	2000	0.246994	0.996159
5-288	0.761749	0.835223	0.76646	15.7974	0.032814	1.1374	17.1955	2.39626	27.3502	281.815	2000	0.375376	0.993987
5-289	0.576953	0.758992	0.777252	12.7195	0.0237258	1.20598	12.6088	1.80883	16.3627	150.694	2000	0.274494	0.994255
5-290	0.907496	0.930069	0.774965	14.8977	0.0232324	1.17507	15.9162	1.85598	19.9771	233.194	2000	0.341463	0.994375
5-291	1.1687	0.83501	0.811762	9.00981	0.0989412	0.84945	9.49186	1.93492	11.4199	20.7906	2000	0.101957	0.998512
5-292	0.791321	0.69519	0.780619	12.6873	0.0274264	1.15518	13.7013	1.75517	15.7352	69.4517	2000	0.186349	0.997718
5-293	0.944446	0.786248	0.788475	11.2469	0.0246012	1.11968	11.7731	1.29061	10.3307	306.767	2000	0.391642	0.986014
5-294	0.632534	0.524122	0.814491	8.66058	0.0427148	1.07348	9.11247	1.414	8.80227	86.2345	2000	0.207647	0.993593
5-295	0.955245	0.708408	0.791675	6.96853	0.0535759	1.02383	7.74096	1.31145	5.99259	45.7889	2000	0.151309	0.995164
5-296	1.0173	0.9832	0.821529	7.1574	0.0684918	0.978361	7.6624	1.46462	7.10863	52.8745	2000	0.162595	0.994311
5-297	0.696314	1.12176	0.761853	11.0314	0.0287687	1.10203	11.5589	1.28933	10.8314	171.994	2000	0.293253	0.992002
5-298	0.895675	0.899874	0.790543	15.5067	0.0184593	1.22514	16.6471	1.88094	20.6778	208.199	2000	0.322644	0.99533
5-299	0.693303	0.417573	0.794773	14.0334	0.0220505	1.19732	15.0173	1.77305	18.0933	207.364	2000	0.321997	0.994348
5-300	0.870249	1.0592	0.772657	11.2827	0.0539082	0.982764	11.8999	1.73859	13.8165	55.5602	2000	0.166674	0.997582
5-301	0.842513	0.630745	0.782353	15.2778	0.0177053	1.25859	15.5691	1.91067	21.5565	224.828	2000	0.335282	0.994342
5-302	0.915537	1.03716	0.730278	6.03442	0.11949	0.823386	6.43899	1.50491	6.0689	9.39997	2000	0.0685564	0.998492
5-303	0.817327	0.999782	0.775785	8.01831	0.0553039	1.04314	8.68083	1.57236	8.69651	84.9853	2000	0.206137	0.992794
5-304	0.844899	0.80563	0.797073	11.0664	0.0475178	1.06279	11.1902	1.90019	15.1896	64.3725	2000	0.179405	0.996867
5-305	0.536391	0.725284	0.772066	12.9035	0.0284922	1.1738	13.4883	1.91686	17.9354	142.52	2000	0.266946	0.995181
5-306	1.00044	1.2537	0.78944	11.6032	0.0364898	1.08119	12.8001	1.70974	13.5615	98.32	2000	0.221721	0.996266
5-307	0.563857	0.622706	0.777342	6.65006	0.0673773	0.984553	6.80413	1.3603	6.18364	18.452	2000	0.096052	0.99747
5-308	1.32415	1.27589	0.759248	6.51928	0.107988	0.834944	7.15401	1.45299	6.38866	71.4835	2000	0.189055	0.990662
5-309	0.481571	0.642292	0.794253	9.77325	0.0439949	1.10237	9.90007	1.75127	12.4003	47.5406	2000	0.154176	0.996983
5-310	0.99334	0.842792	0.777549	13.7605	0.0294119	1.18211	14.9659	2.17456	21.3645	249.277	2000	0.353042	0.99318
5-311	1.31868	1.2766	0.783491	10.3554	0.0783043	0.907529	10.9411	1.98328	13.7839	34.6814	2000	0.131684	0.998167
5-312	1.31564	1.60131	0.727901	5.47351	0.165431	0.732702	5.80048	1.69976	5.97568	11.1673	2000	0.0747237	0.997511
5-313	1.15899	0.928323	0.796132	22.3905	0.0112651	1.35448	23.8591	2.65823	43.0174	607.668	2000	0.551212	0.993428
5-314	0.806757	0.62336	0.785316	13.3437	0.0566291	0.999599	13.9552	2.31391	21.6604	72.9755	2000	0.191018	0.997662
5-315	0.497676	0.57957	0.793196	14.3705	0.0371799	1.10212	15.4791	2.26735	22.6091	148.627	2000	0.272605	0.99618
5-316	2.34423	2.01066	0.817166	16.0613	0.0134212	1.33724	16.2777	2.05425	24.3642	295.349	2000	0.384285	0.993123
5-317	0.7922	1.38542	0.721574	17.0997	0.0218958	1.21099	17.8454	2.25345	27.67	338.539	2000	0.411424	0.993409
5-318	1.15213	1.01393	0.77982	12.0901	0.053736	1.02729	12.9159	2.14884	18.2134	81.2019	2000	0.201497	0.996919
5-319	1.16433	1.39145	0.7839	12.3756	0.0570507	0.989532	13.1922	2.07753	18.0025	122.269	2000	0.247254	0.99553
5-320	0.978267	0.80354	0.802165	16.5417	0.020725	1.2015	17.7983	1.99014	24.292	257.114	2000	0.358548	0.994969
5-321	1.21694	1.32427	0.767588	20.6453	0.0148916	1.28577	22.2722	2.45969	37.1797	472.99	2000	0.486308	0.994141
5-322	0.806163	0.828773	0.767279	14.6534	0.0408559	1.11117	15.97	2.55873	26.3417	182.567	2000	0.302131	0.995555
5-323	0.787437	0.85677	0.782946	20.7852	0.0164666	1.26812	22.3096	2.52401	38.6852	447.831	2000	0.473197	0.994489
5-324	1.05567	1.23974	0.764373	15.6125	0.0453296	1.08271	17.1655	2.68872	30.3125	209.915	2000	0.323972	0.995583
5-325	0.969556	1.02354	0.778952	15.2348	0.0357515	1.1324	16.3647	2.4539	26.9065	165.355	2000	0.287537	0.996184
5-326	0.697643	0.719393	0.773052	9.97912	0.0769624	0.908994	10.6607	1.82616	12.5849	52.7202	2000	0.162358	0.997102
5-327	1.22172	1.01354	0.78761	10.8575	0.0702368	0.932184	11.6834	1.99299	14.4234	72.2858	2000	0.190113	0.99665
5-328	1.66871	1.19072	0.783372	16.4059	0.0205171	1.19053	17.9907	1.91393	22.8838	351.757	2000	0.419379	0.993259
5-329	1.08103	0.949002	0.802393	16.9441	0.0267997	1.17127	18.1158	2.31988	28.8566	269.048	2000	0.366775	0.994868
5-330	1.10078	0.962318	0.790002	19.8113	0.024738	1.19705	20.726	2.73449	40.0394	265.084	2000	0.364063	0.99611
5-331	0.986188	1.18808	0.776128	17.4697	0.0263112	1.17223	19.5416	2.4427	29.9706	288.651	2000	0.379902	0.995345
5-332	1.28707	0.953876	0.795115	19.8328	0.0191263	1.22216	21.636	2.37689	34.7163	516.968	2000	0.508413	0.993187
5-333	0.992002	1.24211	0.778399	18.0079	0.016125	1.27043	19.4963	2.17153	29.0056	385.33	2000	0.438936	0.993687
5-334	0.958416	0.924544	0.778827	9.31753	0.0983555	0.864885	9.83622	2.08427	12.8158	42.9943	2000	0.146619	0.997096
5-335	1.38054	1.55048	0.800487	12.2253	0.0653175	0.9572	13.0209	2.22661	18.3763	265.468	2000	0.364327	0.990138
5-336	1.16523	1.44471	0.786213	13.7087	0.0731104	0.939149	15.0209	2.59382	24.6318	126.935	2000	0.251928	0.99633
5-337	0.965557	0.846353	0.78292	18.067	0.0313167	1.17068	19.7921	2.87904	37.3893	308.013	2000	0.392436	0.995126
6-001	0.493582	0.758048	0.786958	19.2175	0.0205472	1.19265	19.2925	2.20942	32.0318	585.513	2000	0.54107	0.990411
6-002	0.636497	1.48816	0.767541	19.0946	0.0270192	1.18983	19.2555	2.79352	40.8541	783.722	2000	0.625988	0.987044
6-003	1.1881	0.801368	0.793688	20.0487	0.017081	1.22676	19.6737	2.20331	32.503	422.339	2000	0.459532	0.993415
6-004	1.25993	1.7749	0.771042	18.8281	0.0283683	1.18856	19.407	2.90082	41.1264	717.451	2000	0.598937	0.988151
[truncated: 325 more rows]

## Sheet: Read Me
Code	The number before '-' is the species code, and the number after '-' is the individual leaf code.
[truncated: 13 more rows]
